# Supplementary material for: A Combination of Biomarkers Predict Response to Immune Checkpoint Blockade Therapy in Non-Small Cell Lung Cancer
Source: Front Immunol. 2021 Dec 23;12:813331. doi: 10.3389/fimmu.2021.813331 (PMC8733693; doi:10.3389/fimmu.2021.813331)
Supplement: Supplementary file 2 [file Table_1.xlsx]

## Sheet: Legend
Table S5. Enrichment pathways of various biomarker related genes.

## Sheet: CTL
term.id	term.name	adjusted.p.val	term.id	LUAD.enriched	LUSC.enriched	instruct
R-HSA-114604	GPVI-mediated activation cascade	3.68623e-09	R-HSA-114604	1	1	piechart: attributelist="LUAD.CTL.genes,LUSC.CTL.genes" colorlist="#5F559BFF,#A20056FF" showlabels=FALSE
R-HSA-1236974	ER-Phagosome pathway	6.11771e-10	R-HSA-1236974	1	1	piechart: attributelist="LUAD.CTL.genes,LUSC.CTL.genes" colorlist="#5F559BFF,#A20056FF" showlabels=FALSE
R-HSA-1236975	Antigen processing-Cross presentation	5.69167e-18	R-HSA-1236975	1	1	piechart: attributelist="LUAD.CTL.genes,LUSC.CTL.genes" colorlist="#5F559BFF,#A20056FF" showlabels=FALSE
R-HSA-1236977	Endosomal/Vacuolar pathway	1.31099e-11	R-HSA-1236977	1	1	piechart: attributelist="LUAD.CTL.genes,LUSC.CTL.genes" colorlist="#5F559BFF,#A20056FF" showlabels=FALSE
R-HSA-1433557	Signaling by SCF-KIT	0.000109353	R-HSA-1433557	1	0	piechart: attributelist="LUAD.CTL.genes,LUSC.CTL.genes" colorlist="#5F559BFF,#A20056FF" showlabels=FALSE
R-HSA-164952	The role of Nef in HIV-1 replication and disease pathogenesis	3.61847e-07	R-HSA-164952	1	1	piechart: attributelist="LUAD.CTL.genes,LUSC.CTL.genes" colorlist="#5F559BFF,#A20056FF" showlabels=FALSE
R-HSA-168643	Nucleotide-binding domain, leucine rich repeat containing receptor (NLR) signaling pathways	0.000862978	R-HSA-168643	1	0	piechart: attributelist="LUAD.CTL.genes,LUSC.CTL.genes" colorlist="#5F559BFF,#A20056FF" showlabels=FALSE
R-HSA-168898	Toll-like Receptor Cascades	0.00628568	R-HSA-168898	0	1	piechart: attributelist="LUAD.CTL.genes,LUSC.CTL.genes" colorlist="#5F559BFF,#A20056FF" showlabels=FALSE
R-HSA-198933	Immunoregulatory interactions between a Lymphoid and a non-Lymphoid cell	1.07368e-82	R-HSA-198933	1	1	piechart: attributelist="LUAD.CTL.genes,LUSC.CTL.genes" colorlist="#5F559BFF,#A20056FF" showlabels=FALSE
R-HSA-202403	TCR signaling	2.45852e-26	R-HSA-202403	1	1	piechart: attributelist="LUAD.CTL.genes,LUSC.CTL.genes" colorlist="#5F559BFF,#A20056FF" showlabels=FALSE
R-HSA-202424	Downstream TCR signaling	7.93901e-12	R-HSA-202424	1	1	piechart: attributelist="LUAD.CTL.genes,LUSC.CTL.genes" colorlist="#5F559BFF,#A20056FF" showlabels=FALSE
R-HSA-202427	Phosphorylation of CD3 and TCR zeta chains	6.22993e-22	R-HSA-202427	1	1	piechart: attributelist="LUAD.CTL.genes,LUSC.CTL.genes" colorlist="#5F559BFF,#A20056FF" showlabels=FALSE
R-HSA-202430	Translocation of ZAP-70 to Immunological synapse	1.88577e-21	R-HSA-202430	1	1	piechart: attributelist="LUAD.CTL.genes,LUSC.CTL.genes" colorlist="#5F559BFF,#A20056FF" showlabels=FALSE
R-HSA-202433	Generation of second messenger molecules	3.56395e-31	R-HSA-202433	1	1	piechart: attributelist="LUAD.CTL.genes,LUSC.CTL.genes" colorlist="#5F559BFF,#A20056FF" showlabels=FALSE
R-HSA-2132295	MHC class II antigen presentation	0.000357762	R-HSA-2132295	0	1	piechart: attributelist="LUAD.CTL.genes,LUSC.CTL.genes" colorlist="#5F559BFF,#A20056FF" showlabels=FALSE
R-HSA-216083	Integrin cell surface interactions	0.00722804	R-HSA-216083	0	1	piechart: attributelist="LUAD.CTL.genes,LUSC.CTL.genes" colorlist="#5F559BFF,#A20056FF" showlabels=FALSE
R-HSA-2172127	DAP12 interactions	8.53385e-19	R-HSA-2172127	1	1	piechart: attributelist="LUAD.CTL.genes,LUSC.CTL.genes" colorlist="#5F559BFF,#A20056FF" showlabels=FALSE
R-HSA-2219530	Constitutive Signaling by Aberrant PI3K in Cancer	0.00127019	R-HSA-2219530	1	0	piechart: attributelist="LUAD.CTL.genes,LUSC.CTL.genes" colorlist="#5F559BFF,#A20056FF" showlabels=FALSE
R-HSA-2424491	DAP12 signaling	2.50723e-14	R-HSA-2424491	1	1	piechart: attributelist="LUAD.CTL.genes,LUSC.CTL.genes" colorlist="#5F559BFF,#A20056FF" showlabels=FALSE
R-HSA-373076	Class A/1 (Rhodopsin-like receptors)	8.76049e-26	R-HSA-373076	1	1	piechart: attributelist="LUAD.CTL.genes,LUSC.CTL.genes" colorlist="#5F559BFF,#A20056FF" showlabels=FALSE
R-HSA-375276	Peptide ligand-binding receptors	1.29489e-14	R-HSA-375276	1	1	piechart: attributelist="LUAD.CTL.genes,LUSC.CTL.genes" colorlist="#5F559BFF,#A20056FF" showlabels=FALSE
R-HSA-380108	Chemokine receptors bind chemokines	2.14645e-31	R-HSA-380108	1	1	piechart: attributelist="LUAD.CTL.genes,LUSC.CTL.genes" colorlist="#5F559BFF,#A20056FF" showlabels=FALSE
R-HSA-388841	Costimulation by the CD28 family	2.88877e-26	R-HSA-388841	1	1	piechart: attributelist="LUAD.CTL.genes,LUSC.CTL.genes" colorlist="#5F559BFF,#A20056FF" showlabels=FALSE
R-HSA-389359	CD28 dependent Vav1 pathway	0.000606283	R-HSA-389359	1	0	piechart: attributelist="LUAD.CTL.genes,LUSC.CTL.genes" colorlist="#5F559BFF,#A20056FF" showlabels=FALSE
R-HSA-389948	PD-1 signaling	1.1623e-22	R-HSA-389948	1	1	piechart: attributelist="LUAD.CTL.genes,LUSC.CTL.genes" colorlist="#5F559BFF,#A20056FF" showlabels=FALSE
R-HSA-391160	Signal regulatory protein family interactions	0.000541637	R-HSA-391160	1	0	piechart: attributelist="LUAD.CTL.genes,LUSC.CTL.genes" colorlist="#5F559BFF,#A20056FF" showlabels=FALSE
R-HSA-397795	G-protein beta:gamma signalling	0.00438284	R-HSA-397795	0	1	piechart: attributelist="LUAD.CTL.genes,LUSC.CTL.genes" colorlist="#5F559BFF,#A20056FF" showlabels=FALSE
R-HSA-418594	G alpha (i) signalling events	1.56881e-19	R-HSA-418594	1	1	piechart: attributelist="LUAD.CTL.genes,LUSC.CTL.genes" colorlist="#5F559BFF,#A20056FF" showlabels=FALSE
R-HSA-447115	Interleukin-12 family signaling	1.64025e-06	R-HSA-447115	1	1	piechart: attributelist="LUAD.CTL.genes,LUSC.CTL.genes" colorlist="#5F559BFF,#A20056FF" showlabels=FALSE
R-HSA-449147	Signaling by Interleukins	4.25737e-38	R-HSA-449147	1	1	piechart: attributelist="LUAD.CTL.genes,LUSC.CTL.genes" colorlist="#5F559BFF,#A20056FF" showlabels=FALSE
R-HSA-451927	Interleukin-2 family signaling	2.28e-26	R-HSA-451927	1	1	piechart: attributelist="LUAD.CTL.genes,LUSC.CTL.genes" colorlist="#5F559BFF,#A20056FF" showlabels=FALSE
R-HSA-500792	GPCR ligand binding	1.42264e-16	R-HSA-500792	1	1	piechart: attributelist="LUAD.CTL.genes,LUSC.CTL.genes" colorlist="#5F559BFF,#A20056FF" showlabels=FALSE
R-HSA-512988	Interleukin-3, Interleukin-5 and GM-CSF signaling	7.19396e-11	R-HSA-512988	1	1	piechart: attributelist="LUAD.CTL.genes,LUSC.CTL.genes" colorlist="#5F559BFF,#A20056FF" showlabels=FALSE
R-HSA-5668541	TNFR2 non-canonical NF-kB pathway	2.36234e-15	R-HSA-5668541	1	1	piechart: attributelist="LUAD.CTL.genes,LUSC.CTL.genes" colorlist="#5F559BFF,#A20056FF" showlabels=FALSE
R-HSA-5669034	TNFs bind their physiological receptors	1.16763e-14	R-HSA-5669034	1	1	piechart: attributelist="LUAD.CTL.genes,LUSC.CTL.genes" colorlist="#5F559BFF,#A20056FF" showlabels=FALSE
R-HSA-5676594	TNF receptor superfamily (TNFSF) members mediating non-canonical NF-kB pathway	3.81639e-07	R-HSA-5676594	1	1	piechart: attributelist="LUAD.CTL.genes,LUSC.CTL.genes" colorlist="#5F559BFF,#A20056FF" showlabels=FALSE
R-HSA-622312	Inflammasomes	0.0038533	R-HSA-622312	1	0	piechart: attributelist="LUAD.CTL.genes,LUSC.CTL.genes" colorlist="#5F559BFF,#A20056FF" showlabels=FALSE
R-HSA-6783783	Interleukin-10 signaling	8.96245e-20	R-HSA-6783783	1	1	piechart: attributelist="LUAD.CTL.genes,LUSC.CTL.genes" colorlist="#5F559BFF,#A20056FF" showlabels=FALSE
R-HSA-6785807	Interleukin-4 and Interleukin-13 signaling	5.45286e-07	R-HSA-6785807	1	1	piechart: attributelist="LUAD.CTL.genes,LUSC.CTL.genes" colorlist="#5F559BFF,#A20056FF" showlabels=FALSE
R-HSA-6798695	Neutrophil degranulation	5.9395e-37	R-HSA-6798695	1	1	piechart: attributelist="LUAD.CTL.genes,LUSC.CTL.genes" colorlist="#5F559BFF,#A20056FF" showlabels=FALSE
R-HSA-76002	Platelet activation, signaling and aggregation	7.96707e-08	R-HSA-76002	1	1	piechart: attributelist="LUAD.CTL.genes,LUSC.CTL.genes" colorlist="#5F559BFF,#A20056FF" showlabels=FALSE
R-HSA-877300	Interferon gamma signaling	1.14084e-51	R-HSA-877300	1	1	piechart: attributelist="LUAD.CTL.genes,LUSC.CTL.genes" colorlist="#5F559BFF,#A20056FF" showlabels=FALSE
R-HSA-8851680	Butyrophilin (BTN) family interactions	0.00559297	R-HSA-8851680	1	0	piechart: attributelist="LUAD.CTL.genes,LUSC.CTL.genes" colorlist="#5F559BFF,#A20056FF" showlabels=FALSE
R-HSA-8877330	RUNX1 and FOXP3 control the development of regulatory T lymphocytes (Tregs)	9.16449e-06	R-HSA-8877330	1	1	piechart: attributelist="LUAD.CTL.genes,LUSC.CTL.genes" colorlist="#5F559BFF,#A20056FF" showlabels=FALSE
R-HSA-8983432	Interleukin-15 signaling	5.77107e-06	R-HSA-8983432	1	1	piechart: attributelist="LUAD.CTL.genes,LUSC.CTL.genes" colorlist="#5F559BFF,#A20056FF" showlabels=FALSE
R-HSA-8984722	Interleukin-35 Signalling	0.0043092	R-HSA-8984722	1	0	piechart: attributelist="LUAD.CTL.genes,LUSC.CTL.genes" colorlist="#5F559BFF,#A20056FF" showlabels=FALSE
R-HSA-9013149	RAC1 GTPase cycle	0.00106746	R-HSA-9013149	0	1	piechart: attributelist="LUAD.CTL.genes,LUSC.CTL.genes" colorlist="#5F559BFF,#A20056FF" showlabels=FALSE
R-HSA-9020558	Interleukin-2 signaling	7.99611e-08	R-HSA-9020558	1	1	piechart: attributelist="LUAD.CTL.genes,LUSC.CTL.genes" colorlist="#5F559BFF,#A20056FF" showlabels=FALSE
R-HSA-9020591	Interleukin-12 signaling	0.0083531	R-HSA-9020591	1	0	piechart: attributelist="LUAD.CTL.genes,LUSC.CTL.genes" colorlist="#5F559BFF,#A20056FF" showlabels=FALSE
R-HSA-9020958	Interleukin-21 signaling	1.11103e-08	R-HSA-9020958	1	1	piechart: attributelist="LUAD.CTL.genes,LUSC.CTL.genes" colorlist="#5F559BFF,#A20056FF" showlabels=FALSE
R-HSA-909733	Interferon alpha/beta signaling	1.62637e-29	R-HSA-909733	1	1	piechart: attributelist="LUAD.CTL.genes,LUSC.CTL.genes" colorlist="#5F559BFF,#A20056FF" showlabels=FALSE
R-HSA-912526	Interleukin receptor SHC signaling	8.78365e-09	R-HSA-912526	1	1	piechart: attributelist="LUAD.CTL.genes,LUSC.CTL.genes" colorlist="#5F559BFF,#A20056FF" showlabels=FALSE
R-HSA-913531	Interferon Signaling	4.53207e-40	R-HSA-913531	1	1	piechart: attributelist="LUAD.CTL.genes,LUSC.CTL.genes" colorlist="#5F559BFF,#A20056FF" showlabels=FALSE
R-HSA-9607240	FLT3 Signaling	0.000203881	R-HSA-9607240	1	0	piechart: attributelist="LUAD.CTL.genes,LUSC.CTL.genes" colorlist="#5F559BFF,#A20056FF" showlabels=FALSE
R-HSA-9658195	Leishmania infection	1.14493e-06	R-HSA-9658195	1	1	piechart: attributelist="LUAD.CTL.genes,LUSC.CTL.genes" colorlist="#5F559BFF,#A20056FF" showlabels=FALSE
R-HSA-9660826	Purinergic signaling in leishmaniasis infection	0.000203746	R-HSA-9660826	1	1	piechart: attributelist="LUAD.CTL.genes,LUSC.CTL.genes" colorlist="#5F559BFF,#A20056FF" showlabels=FALSE
R-HSA-9664424	Cell recruitment (pro-inflammatory response)	0.000203746	R-HSA-9664424	1	1	piechart: attributelist="LUAD.CTL.genes,LUSC.CTL.genes" colorlist="#5F559BFF,#A20056FF" showlabels=FALSE
R-HSA-983170	Antigen Presentation: Folding, assembly and peptide loading of class I MHC	5.77463e-11	R-HSA-983170	1	1	piechart: attributelist="LUAD.CTL.genes,LUSC.CTL.genes" colorlist="#5F559BFF,#A20056FF" showlabels=FALSE

## Sheet: TMB
term.id	term.name	adjusted.p.val	LUAD.enriched	LUSC.enriched	instruct
R-HSA-111367	SLBP independent Processing of Histone Pre-mRNAs	0.00864589	1	0	piechart: attributelist="LUAD.TMB.genes,LUSC.TMB.genes" colorlist="#5F559BFF,#A20056FF" showlabels=FALSE
R-HSA-112382	Formation of RNA Pol II elongation complex	0.00958585	1	0	piechart: attributelist="LUAD.TMB.genes,LUSC.TMB.genes" colorlist="#5F559BFF,#A20056FF" showlabels=FALSE
R-HSA-113418	Formation of the Early Elongation Complex	0.00366648	1	0	piechart: attributelist="LUAD.TMB.genes,LUSC.TMB.genes" colorlist="#5F559BFF,#A20056FF" showlabels=FALSE
R-HSA-141405	Inhibition of the proteolytic activity of APC/C required for the onset of anaphase by mitotic spindle checkpoint components	0.00240205	0	1	piechart: attributelist="LUAD.TMB.genes,LUSC.TMB.genes" colorlist="#5F559BFF,#A20056FF" showlabels=FALSE
R-HSA-141424	Amplification of signal from the kinetochores	1.18837e-10	0	1	piechart: attributelist="LUAD.TMB.genes,LUSC.TMB.genes" colorlist="#5F559BFF,#A20056FF" showlabels=FALSE
R-HSA-141430	Inactivation of APC/C via direct inhibition of the APC/C complex	0.00240205	0	1	piechart: attributelist="LUAD.TMB.genes,LUSC.TMB.genes" colorlist="#5F559BFF,#A20056FF" showlabels=FALSE
R-HSA-141444	Amplification of signal from unattached kinetochores via a MAD2 inhibitory signal	1.18837e-10	0	1	piechart: attributelist="LUAD.TMB.genes,LUSC.TMB.genes" colorlist="#5F559BFF,#A20056FF" showlabels=FALSE
R-HSA-1538133	G0 and Early G1	5.63513e-05	0	1	piechart: attributelist="LUAD.TMB.genes,LUSC.TMB.genes" colorlist="#5F559BFF,#A20056FF" showlabels=FALSE
R-HSA-156711	Polo-like kinase mediated events	1.75457e-06	0	1	piechart: attributelist="LUAD.TMB.genes,LUSC.TMB.genes" colorlist="#5F559BFF,#A20056FF" showlabels=FALSE
R-HSA-159230	Transport of the SLBP Dependant Mature mRNA	0.00381908	1	0	piechart: attributelist="LUAD.TMB.genes,LUSC.TMB.genes" colorlist="#5F559BFF,#A20056FF" showlabels=FALSE
R-HSA-159231	Transport of Mature mRNA Derived from an Intronless Transcript	0.000412987	1	0	piechart: attributelist="LUAD.TMB.genes,LUSC.TMB.genes" colorlist="#5F559BFF,#A20056FF" showlabels=FALSE
R-HSA-159234	Transport of Mature mRNAs Derived from Intronless Transcripts	7.58218e-05	1	0	piechart: attributelist="LUAD.TMB.genes,LUSC.TMB.genes" colorlist="#5F559BFF,#A20056FF" showlabels=FALSE
R-HSA-162587	HIV Life Cycle	3.58536e-07	1	0	piechart: attributelist="LUAD.TMB.genes,LUSC.TMB.genes" colorlist="#5F559BFF,#A20056FF" showlabels=FALSE
R-HSA-162599	Late Phase of HIV Life Cycle	9.83768e-07	1	0	piechart: attributelist="LUAD.TMB.genes,LUSC.TMB.genes" colorlist="#5F559BFF,#A20056FF" showlabels=FALSE
R-HSA-162906	HIV Infection	7.5878e-09	1	0	piechart: attributelist="LUAD.TMB.genes,LUSC.TMB.genes" colorlist="#5F559BFF,#A20056FF" showlabels=FALSE
R-HSA-162909	Host Interactions of HIV factors	0.0066655	1	0	piechart: attributelist="LUAD.TMB.genes,LUSC.TMB.genes" colorlist="#5F559BFF,#A20056FF" showlabels=FALSE
R-HSA-167158	Formation of the HIV-1 Early Elongation Complex	0.00366648	1	0	piechart: attributelist="LUAD.TMB.genes,LUSC.TMB.genes" colorlist="#5F559BFF,#A20056FF" showlabels=FALSE
R-HSA-167160	RNA Pol II CTD phosphorylation and interaction with CE during HIV infection	0.00676027	1	0	piechart: attributelist="LUAD.TMB.genes,LUSC.TMB.genes" colorlist="#5F559BFF,#A20056FF" showlabels=FALSE
R-HSA-167161	HIV Transcription Initiation	0.00149094	1	0	piechart: attributelist="LUAD.TMB.genes,LUSC.TMB.genes" colorlist="#5F559BFF,#A20056FF" showlabels=FALSE
R-HSA-167162	RNA Polymerase II HIV Promoter Escape	0.00149094	1	0	piechart: attributelist="LUAD.TMB.genes,LUSC.TMB.genes" colorlist="#5F559BFF,#A20056FF" showlabels=FALSE
R-HSA-167172	Transcription of the HIV genome	0.000657716	1	0	piechart: attributelist="LUAD.TMB.genes,LUSC.TMB.genes" colorlist="#5F559BFF,#A20056FF" showlabels=FALSE
R-HSA-168276	NS1 Mediated Effects on Host Pathways	0.00285559	1	0	piechart: attributelist="LUAD.TMB.genes,LUSC.TMB.genes" colorlist="#5F559BFF,#A20056FF" showlabels=FALSE
R-HSA-168325	Viral Messenger RNA Synthesis	0.00165607	1	0	piechart: attributelist="LUAD.TMB.genes,LUSC.TMB.genes" colorlist="#5F559BFF,#A20056FF" showlabels=FALSE
R-HSA-169911	Regulation of Apoptosis	0.00216941	1	0	piechart: attributelist="LUAD.TMB.genes,LUSC.TMB.genes" colorlist="#5F559BFF,#A20056FF" showlabels=FALSE
R-HSA-174048	APC/C:Cdc20 mediated degradation of Cyclin B	0.00140358	0	1	piechart: attributelist="LUAD.TMB.genes,LUSC.TMB.genes" colorlist="#5F559BFF,#A20056FF" showlabels=FALSE
R-HSA-174143	APC/C-mediated degradation of cell cycle proteins	8.12523e-08	0	1	piechart: attributelist="LUAD.TMB.genes,LUSC.TMB.genes" colorlist="#5F559BFF,#A20056FF" showlabels=FALSE
R-HSA-174178	APC/C:Cdh1 mediated degradation of Cdc20 and other APC/C:Cdh1 targeted proteins in late mitosis/early G1	0.00758077	1	0	piechart: attributelist="LUAD.TMB.genes,LUSC.TMB.genes" colorlist="#5F559BFF,#A20056FF" showlabels=FALSE
R-HSA-174184	Cdc20:Phospho-APC/C mediated degradation of Cyclin A	0.00161867	0	1	piechart: attributelist="LUAD.TMB.genes,LUSC.TMB.genes" colorlist="#5F559BFF,#A20056FF" showlabels=FALSE
R-HSA-176187	Activation of ATR in response to replication stress	0.000117327	0	1	piechart: attributelist="LUAD.TMB.genes,LUSC.TMB.genes" colorlist="#5F559BFF,#A20056FF" showlabels=FALSE
R-HSA-176408	Regulation of APC/C activators between G1/S and early anaphase	1.42299e-05	0	1	piechart: attributelist="LUAD.TMB.genes,LUSC.TMB.genes" colorlist="#5F559BFF,#A20056FF" showlabels=FALSE
R-HSA-176409	APC/C:Cdc20 mediated degradation of mitotic proteins	4.78583e-05	0	1	piechart: attributelist="LUAD.TMB.genes,LUSC.TMB.genes" colorlist="#5F559BFF,#A20056FF" showlabels=FALSE
R-HSA-176412	Phosphorylation of the APC/C	0.00720434	0	1	piechart: attributelist="LUAD.TMB.genes,LUSC.TMB.genes" colorlist="#5F559BFF,#A20056FF" showlabels=FALSE
R-HSA-176814	Activation of APC/C and APC/C:Cdc20 mediated degradation of mitotic proteins	5.6863e-05	0	1	piechart: attributelist="LUAD.TMB.genes,LUSC.TMB.genes" colorlist="#5F559BFF,#A20056FF" showlabels=FALSE
R-HSA-179409	APC-Cdc20 mediated degradation of Nek2A	0.00261735	0	1	piechart: attributelist="LUAD.TMB.genes,LUSC.TMB.genes" colorlist="#5F559BFF,#A20056FF" showlabels=FALSE
R-HSA-179419	APC:Cdc20 mediated degradation of cell cycle proteins prior to satisfation of the cell cycle checkpoint	0.000267127	0	1	piechart: attributelist="LUAD.TMB.genes,LUSC.TMB.genes" colorlist="#5F559BFF,#A20056FF" showlabels=FALSE
R-HSA-191859	snRNP Assembly	3.25933e-05	1	0	piechart: attributelist="LUAD.TMB.genes,LUSC.TMB.genes" colorlist="#5F559BFF,#A20056FF" showlabels=FALSE
R-HSA-194441	Metabolism of non-coding RNA	3.25933e-05	1	0	piechart: attributelist="LUAD.TMB.genes,LUSC.TMB.genes" colorlist="#5F559BFF,#A20056FF" showlabels=FALSE
R-HSA-195258	RHO GTPase Effectors	0.000629778	0	1	piechart: attributelist="LUAD.TMB.genes,LUSC.TMB.genes" colorlist="#5F559BFF,#A20056FF" showlabels=FALSE
R-HSA-2467813	Separation of Sister Chromatids	3.46887e-14	0	1	piechart: attributelist="LUAD.TMB.genes,LUSC.TMB.genes" colorlist="#5F559BFF,#A20056FF" showlabels=FALSE
R-HSA-2500257	Resolution of Sister Chromatid Cohesion	1.9917e-14	0	1	piechart: attributelist="LUAD.TMB.genes,LUSC.TMB.genes" colorlist="#5F559BFF,#A20056FF" showlabels=FALSE
R-HSA-2514853	Condensation of Prometaphase Chromosomes	0.00682338	0	1	piechart: attributelist="LUAD.TMB.genes,LUSC.TMB.genes" colorlist="#5F559BFF,#A20056FF" showlabels=FALSE
R-HSA-2555396	Mitotic Metaphase and Anaphase	2.94579e-21	1	1	piechart: attributelist="LUAD.TMB.genes,LUSC.TMB.genes" colorlist="#5F559BFF,#A20056FF" showlabels=FALSE
R-HSA-2980766	Nuclear Envelope Breakdown	3.36172e-05	0	1	piechart: attributelist="LUAD.TMB.genes,LUSC.TMB.genes" colorlist="#5F559BFF,#A20056FF" showlabels=FALSE
R-HSA-2995383	Initiation of Nuclear Envelope (NE) Reformation	5.92571e-06	0	1	piechart: attributelist="LUAD.TMB.genes,LUSC.TMB.genes" colorlist="#5F559BFF,#A20056FF" showlabels=FALSE
R-HSA-2995410	Nuclear Envelope (NE) Reassembly	2.17604e-05	0	1	piechart: attributelist="LUAD.TMB.genes,LUSC.TMB.genes" colorlist="#5F559BFF,#A20056FF" showlabels=FALSE
R-HSA-3108214	SUMOylation of DNA damage response and repair proteins	0.000521167	1	0	piechart: attributelist="LUAD.TMB.genes,LUSC.TMB.genes" colorlist="#5F559BFF,#A20056FF" showlabels=FALSE
R-HSA-3700989	Transcriptional Regulation by TP53	0.000351532	1	0	piechart: attributelist="LUAD.TMB.genes,LUSC.TMB.genes" colorlist="#5F559BFF,#A20056FF" showlabels=FALSE
R-HSA-4419969	Depolymerisation of the Nuclear Lamina	0.00338951	0	1	piechart: attributelist="LUAD.TMB.genes,LUSC.TMB.genes" colorlist="#5F559BFF,#A20056FF" showlabels=FALSE
R-HSA-453274	Mitotic G2-G2/M phases	4.35403e-07	0	1	piechart: attributelist="LUAD.TMB.genes,LUSC.TMB.genes" colorlist="#5F559BFF,#A20056FF" showlabels=FALSE
R-HSA-453276	Regulation of mitotic cell cycle	8.12523e-08	0	1	piechart: attributelist="LUAD.TMB.genes,LUSC.TMB.genes" colorlist="#5F559BFF,#A20056FF" showlabels=FALSE
R-HSA-453279	Mitotic G1 phase and G1/S transition	1.37174e-13	1	1	piechart: attributelist="LUAD.TMB.genes,LUSC.TMB.genes" colorlist="#5F559BFF,#A20056FF" showlabels=FALSE
R-HSA-5368286	Mitochondrial translation initiation	1.33865e-07	0	1	piechart: attributelist="LUAD.TMB.genes,LUSC.TMB.genes" colorlist="#5F559BFF,#A20056FF" showlabels=FALSE
R-HSA-5368287	Mitochondrial translation	4.68435e-08	1	1	piechart: attributelist="LUAD.TMB.genes,LUSC.TMB.genes" colorlist="#5F559BFF,#A20056FF" showlabels=FALSE
R-HSA-5389840	Mitochondrial translation elongation	7.72392e-07	0	1	piechart: attributelist="LUAD.TMB.genes,LUSC.TMB.genes" colorlist="#5F559BFF,#A20056FF" showlabels=FALSE
R-HSA-5419276	Mitochondrial translation termination	9.87061e-08	1	1	piechart: attributelist="LUAD.TMB.genes,LUSC.TMB.genes" colorlist="#5F559BFF,#A20056FF" showlabels=FALSE
R-HSA-5633007	Regulation of TP53 Activity	0.00300872	1	0	piechart: attributelist="LUAD.TMB.genes,LUSC.TMB.genes" colorlist="#5F559BFF,#A20056FF" showlabels=FALSE
R-HSA-5663220	RHO GTPases Activate Formins	2.68243e-08	0	1	piechart: attributelist="LUAD.TMB.genes,LUSC.TMB.genes" colorlist="#5F559BFF,#A20056FF" showlabels=FALSE
R-HSA-674695	RNA Polymerase II Pre-transcription Events	0.000666003	1	0	piechart: attributelist="LUAD.TMB.genes,LUSC.TMB.genes" colorlist="#5F559BFF,#A20056FF" showlabels=FALSE
R-HSA-6811434	COPI-dependent Golgi-to-ER retrograde traffic	0.00743459	0	1	piechart: attributelist="LUAD.TMB.genes,LUSC.TMB.genes" colorlist="#5F559BFF,#A20056FF" showlabels=FALSE
R-HSA-68875	Mitotic Prophase	0.00220047	0	1	piechart: attributelist="LUAD.TMB.genes,LUSC.TMB.genes" colorlist="#5F559BFF,#A20056FF" showlabels=FALSE
R-HSA-68877	Mitotic Prometaphase	9.68659e-15	0	1	piechart: attributelist="LUAD.TMB.genes,LUSC.TMB.genes" colorlist="#5F559BFF,#A20056FF" showlabels=FALSE
R-HSA-68882	Mitotic Anaphase	1.7595e-20	1	1	piechart: attributelist="LUAD.TMB.genes,LUSC.TMB.genes" colorlist="#5F559BFF,#A20056FF" showlabels=FALSE
R-HSA-68886	M Phase	8.98756e-22	0	1	piechart: attributelist="LUAD.TMB.genes,LUSC.TMB.genes" colorlist="#5F559BFF,#A20056FF" showlabels=FALSE
R-HSA-68962	Activation of the pre-replicative complex	0.000488047	0	1	piechart: attributelist="LUAD.TMB.genes,LUSC.TMB.genes" colorlist="#5F559BFF,#A20056FF" showlabels=FALSE
R-HSA-69002	DNA Replication Pre-Initiation	7.2918e-07	1	1	piechart: attributelist="LUAD.TMB.genes,LUSC.TMB.genes" colorlist="#5F559BFF,#A20056FF" showlabels=FALSE
R-HSA-69017	CDK-mediated phosphorylation and removal of Cdc6	0.00629737	1	0	piechart: attributelist="LUAD.TMB.genes,LUSC.TMB.genes" colorlist="#5F559BFF,#A20056FF" showlabels=FALSE
R-HSA-69052	Switching of origins to a post-replicative state	0.00381954	0	1	piechart: attributelist="LUAD.TMB.genes,LUSC.TMB.genes" colorlist="#5F559BFF,#A20056FF" showlabels=FALSE
R-HSA-69205	G1/S-Specific Transcription	3.01483e-06	0	1	piechart: attributelist="LUAD.TMB.genes,LUSC.TMB.genes" colorlist="#5F559BFF,#A20056FF" showlabels=FALSE
R-HSA-69206	G1/S Transition	1.05365e-12	1	1	piechart: attributelist="LUAD.TMB.genes,LUSC.TMB.genes" colorlist="#5F559BFF,#A20056FF" showlabels=FALSE
R-HSA-69239	Synthesis of DNA	3.56449e-07	1	1	piechart: attributelist="LUAD.TMB.genes,LUSC.TMB.genes" colorlist="#5F559BFF,#A20056FF" showlabels=FALSE
R-HSA-69242	S Phase	3.99409e-10	1	1	piechart: attributelist="LUAD.TMB.genes,LUSC.TMB.genes" colorlist="#5F559BFF,#A20056FF" showlabels=FALSE
R-HSA-69273	Cyclin A/B1/B2 associated events during G2/M transition	5.49832e-06	0	1	piechart: attributelist="LUAD.TMB.genes,LUSC.TMB.genes" colorlist="#5F559BFF,#A20056FF" showlabels=FALSE
R-HSA-69275	G2/M Transition	1.85694e-06	0	1	piechart: attributelist="LUAD.TMB.genes,LUSC.TMB.genes" colorlist="#5F559BFF,#A20056FF" showlabels=FALSE
R-HSA-69306	DNA Replication	4.23044e-13	1	1	piechart: attributelist="LUAD.TMB.genes,LUSC.TMB.genes" colorlist="#5F559BFF,#A20056FF" showlabels=FALSE
R-HSA-69481	G2/M Checkpoints	1.85346e-06	1	1	piechart: attributelist="LUAD.TMB.genes,LUSC.TMB.genes" colorlist="#5F559BFF,#A20056FF" showlabels=FALSE
R-HSA-69618	Mitotic Spindle Checkpoint	5.86908e-13	0	1	piechart: attributelist="LUAD.TMB.genes,LUSC.TMB.genes" colorlist="#5F559BFF,#A20056FF" showlabels=FALSE
R-HSA-69620	Cell Cycle Checkpoints	4.74257e-21	1	1	piechart: attributelist="LUAD.TMB.genes,LUSC.TMB.genes" colorlist="#5F559BFF,#A20056FF" showlabels=FALSE
R-HSA-72086	mRNA Capping	8.41681e-05	1	0	piechart: attributelist="LUAD.TMB.genes,LUSC.TMB.genes" colorlist="#5F559BFF,#A20056FF" showlabels=FALSE
R-HSA-72163	mRNA Splicing - Major Pathway	8.09153e-10	1	1	piechart: attributelist="LUAD.TMB.genes,LUSC.TMB.genes" colorlist="#5F559BFF,#A20056FF" showlabels=FALSE
R-HSA-72165	mRNA Splicing - Minor Pathway	6.80118e-05	1	0	piechart: attributelist="LUAD.TMB.genes,LUSC.TMB.genes" colorlist="#5F559BFF,#A20056FF" showlabels=FALSE
R-HSA-72172	mRNA Splicing	1.1106e-08	1	1	piechart: attributelist="LUAD.TMB.genes,LUSC.TMB.genes" colorlist="#5F559BFF,#A20056FF" showlabels=FALSE
R-HSA-72202	Transport of Mature Transcript to Cytoplasm	0.00385323	1	0	piechart: attributelist="LUAD.TMB.genes,LUSC.TMB.genes" colorlist="#5F559BFF,#A20056FF" showlabels=FALSE
R-HSA-72203	Processing of Capped Intron-Containing Pre-mRNA	1.90813e-11	1	1	piechart: attributelist="LUAD.TMB.genes,LUSC.TMB.genes" colorlist="#5F559BFF,#A20056FF" showlabels=FALSE
R-HSA-72306	tRNA processing	0.00215694	0	1	piechart: attributelist="LUAD.TMB.genes,LUSC.TMB.genes" colorlist="#5F559BFF,#A20056FF" showlabels=FALSE
R-HSA-72766	Translation	2.26352e-05	0	1	piechart: attributelist="LUAD.TMB.genes,LUSC.TMB.genes" colorlist="#5F559BFF,#A20056FF" showlabels=FALSE
R-HSA-73776	RNA Polymerase II Promoter Escape	0.00149094	1	0	piechart: attributelist="LUAD.TMB.genes,LUSC.TMB.genes" colorlist="#5F559BFF,#A20056FF" showlabels=FALSE
R-HSA-73779	RNA Polymerase II Transcription Pre-Initiation And Promoter Opening	0.00149094	1	0	piechart: attributelist="LUAD.TMB.genes,LUSC.TMB.genes" colorlist="#5F559BFF,#A20056FF" showlabels=FALSE
R-HSA-73856	RNA Polymerase II Transcription Termination	0.00119683	0	1	piechart: attributelist="LUAD.TMB.genes,LUSC.TMB.genes" colorlist="#5F559BFF,#A20056FF" showlabels=FALSE
R-HSA-73886	Chromosome Maintenance	0.000261667	0	1	piechart: attributelist="LUAD.TMB.genes,LUSC.TMB.genes" colorlist="#5F559BFF,#A20056FF" showlabels=FALSE
R-HSA-73894	DNA Repair	1.59441e-06	0	1	piechart: attributelist="LUAD.TMB.genes,LUSC.TMB.genes" colorlist="#5F559BFF,#A20056FF" showlabels=FALSE
R-HSA-75067	Processing of Capped Intronless Pre-mRNA	1.1731e-05	1	1	piechart: attributelist="LUAD.TMB.genes,LUSC.TMB.genes" colorlist="#5F559BFF,#A20056FF" showlabels=FALSE
R-HSA-75953	RNA Polymerase II Transcription Initiation	0.00149094	1	0	piechart: attributelist="LUAD.TMB.genes,LUSC.TMB.genes" colorlist="#5F559BFF,#A20056FF" showlabels=FALSE
R-HSA-75955	RNA Polymerase II Transcription Elongation	0.00958585	1	0	piechart: attributelist="LUAD.TMB.genes,LUSC.TMB.genes" colorlist="#5F559BFF,#A20056FF" showlabels=FALSE
R-HSA-76042	RNA Polymerase II Transcription Initiation And Promoter Clearance	0.00149094	1	0	piechart: attributelist="LUAD.TMB.genes,LUSC.TMB.genes" colorlist="#5F559BFF,#A20056FF" showlabels=FALSE
R-HSA-77075	RNA Pol II CTD phosphorylation and interaction with CE	0.00676027	1	0	piechart: attributelist="LUAD.TMB.genes,LUSC.TMB.genes" colorlist="#5F559BFF,#A20056FF" showlabels=FALSE
R-HSA-77588	SLBP Dependent Processing of Replication-Dependent Histone Pre-mRNAs	6.65777e-05	1	1	piechart: attributelist="LUAD.TMB.genes,LUSC.TMB.genes" colorlist="#5F559BFF,#A20056FF" showlabels=FALSE
R-HSA-8851708	Signaling by FGFR2 IIIa TM	0.00361646	1	0	piechart: attributelist="LUAD.TMB.genes,LUSC.TMB.genes" colorlist="#5F559BFF,#A20056FF" showlabels=FALSE
R-HSA-9648025	EML4 and NUDC in mitotic spindle formation	2.98229e-10	0	1	piechart: attributelist="LUAD.TMB.genes,LUSC.TMB.genes" colorlist="#5F559BFF,#A20056FF" showlabels=FALSE
R-HSA-983189	Kinesins	5.74498e-05	0	1	piechart: attributelist="LUAD.TMB.genes,LUSC.TMB.genes" colorlist="#5F559BFF,#A20056FF" showlabels=FALSE

## Sheet: TGF-beta
term.id	term.name	adjusted.p.val	term.id	LUAD.enriched	LUSC.enriched	instruct
R-HSA-114608	Platelet degranulation	1.12241e-18	R-HSA-114608	1	1	piechart: attributelist="LUAD.TGF.genes,LUSC.TGF.genes" colorlist="#5F559BFF,#A20056FF" showlabels=FALSE
R-HSA-1442490	Collagen degradation	5.03763e-21	R-HSA-1442490	1	1	piechart: attributelist="LUAD.TGF.genes,LUSC.TGF.genes" colorlist="#5F559BFF,#A20056FF" showlabels=FALSE
R-HSA-1474228	Degradation of the extracellular matrix	2.99693e-32	R-HSA-1474228	1	1	piechart: attributelist="LUAD.TGF.genes,LUSC.TGF.genes" colorlist="#5F559BFF,#A20056FF" showlabels=FALSE
R-HSA-1474244	Extracellular matrix organization	1.30991e-147	R-HSA-1474244	1	1	piechart: attributelist="LUAD.TGF.genes,LUSC.TGF.genes" colorlist="#5F559BFF,#A20056FF" showlabels=FALSE
R-HSA-1474290	Collagen formation	8.0868e-65	R-HSA-1474290	1	1	piechart: attributelist="LUAD.TGF.genes,LUSC.TGF.genes" colorlist="#5F559BFF,#A20056FF" showlabels=FALSE
R-HSA-1500931	Cell-Cell communication	4.96289e-12	R-HSA-1500931	1	1	piechart: attributelist="LUAD.TGF.genes,LUSC.TGF.genes" colorlist="#5F559BFF,#A20056FF" showlabels=FALSE
R-HSA-1566948	Elastic fibre formation	7.48546e-40	R-HSA-1566948	1	1	piechart: attributelist="LUAD.TGF.genes,LUSC.TGF.genes" colorlist="#5F559BFF,#A20056FF" showlabels=FALSE
R-HSA-1592389	Activation of Matrix Metalloproteinases	6.03161e-14	R-HSA-1592389	1	1	piechart: attributelist="LUAD.TGF.genes,LUSC.TGF.genes" colorlist="#5F559BFF,#A20056FF" showlabels=FALSE
R-HSA-1630316	Glycosaminoglycan metabolism	2.23842e-18	R-HSA-1630316	1	1	piechart: attributelist="LUAD.TGF.genes,LUSC.TGF.genes" colorlist="#5F559BFF,#A20056FF" showlabels=FALSE
R-HSA-1638074	Keratan sulfate/keratin metabolism	0.000494601	R-HSA-1638074	1	0	piechart: attributelist="LUAD.TGF.genes,LUSC.TGF.genes" colorlist="#5F559BFF,#A20056FF" showlabels=FALSE
R-HSA-1650814	Collagen biosynthesis and modifying enzymes	2.72175e-52	R-HSA-1650814	1	1	piechart: attributelist="LUAD.TGF.genes,LUSC.TGF.genes" colorlist="#5F559BFF,#A20056FF" showlabels=FALSE
R-HSA-1793185	Chondroitin sulfate/dermatan sulfate metabolism	8.38939e-16	R-HSA-1793185	1	1	piechart: attributelist="LUAD.TGF.genes,LUSC.TGF.genes" colorlist="#5F559BFF,#A20056FF" showlabels=FALSE
R-HSA-186797	Signaling by PDGF	6.91608e-10	R-HSA-186797	1	1	piechart: attributelist="LUAD.TGF.genes,LUSC.TGF.genes" colorlist="#5F559BFF,#A20056FF" showlabels=FALSE
R-HSA-1971475	A tetrasaccharide linker sequence is required for GAG synthesis	0.000190922	R-HSA-1971475	1	1	piechart: attributelist="LUAD.TGF.genes,LUSC.TGF.genes" colorlist="#5F559BFF,#A20056FF" showlabels=FALSE
R-HSA-2022090	Assembly of collagen fibrils and other multimeric structures	1.0918e-54	R-HSA-2022090	1	1	piechart: attributelist="LUAD.TGF.genes,LUSC.TGF.genes" colorlist="#5F559BFF,#A20056FF" showlabels=FALSE
R-HSA-2022854	Keratan sulfate biosynthesis	0.000121641	R-HSA-2022854	1	0	piechart: attributelist="LUAD.TGF.genes,LUSC.TGF.genes" colorlist="#5F559BFF,#A20056FF" showlabels=FALSE
R-HSA-2022857	Keratan sulfate degradation	9.37522e-05	R-HSA-2022857	1	0	piechart: attributelist="LUAD.TGF.genes,LUSC.TGF.genes" colorlist="#5F559BFF,#A20056FF" showlabels=FALSE
R-HSA-2022870	Chondroitin sulfate biosynthesis	9.67089e-14	R-HSA-2022870	1	1	piechart: attributelist="LUAD.TGF.genes,LUSC.TGF.genes" colorlist="#5F559BFF,#A20056FF" showlabels=FALSE
R-HSA-2022923	Dermatan sulfate biosynthesis	0.000309675	R-HSA-2022923	1	1	piechart: attributelist="LUAD.TGF.genes,LUSC.TGF.genes" colorlist="#5F559BFF,#A20056FF" showlabels=FALSE
R-HSA-2129379	Molecules associated with elastic fibres	3.91122e-25	R-HSA-2129379	1	1	piechart: attributelist="LUAD.TGF.genes,LUSC.TGF.genes" colorlist="#5F559BFF,#A20056FF" showlabels=FALSE
R-HSA-216083	Integrin cell surface interactions	5.9585e-39	R-HSA-216083	1	1	piechart: attributelist="LUAD.TGF.genes,LUSC.TGF.genes" colorlist="#5F559BFF,#A20056FF" showlabels=FALSE
R-HSA-2173782	Binding and Uptake of Ligands by Scavenger Receptors	0.000699841	R-HSA-2173782	0	1	piechart: attributelist="LUAD.TGF.genes,LUSC.TGF.genes" colorlist="#5F559BFF,#A20056FF" showlabels=FALSE
R-HSA-2243919	Crosslinking of collagen fibrils	6.21128e-15	R-HSA-2243919	1	1	piechart: attributelist="LUAD.TGF.genes,LUSC.TGF.genes" colorlist="#5F559BFF,#A20056FF" showlabels=FALSE
R-HSA-2682334	EPH-Ephrin signaling	0.0093524	R-HSA-2682334	1	0	piechart: attributelist="LUAD.TGF.genes,LUSC.TGF.genes" colorlist="#5F559BFF,#A20056FF" showlabels=FALSE
R-HSA-3000157	Laminin interactions	1.23118e-24	R-HSA-3000157	1	1	piechart: attributelist="LUAD.TGF.genes,LUSC.TGF.genes" colorlist="#5F559BFF,#A20056FF" showlabels=FALSE
R-HSA-3000170	Syndecan interactions	2.38738e-13	R-HSA-3000170	1	1	piechart: attributelist="LUAD.TGF.genes,LUSC.TGF.genes" colorlist="#5F559BFF,#A20056FF" showlabels=FALSE
R-HSA-3000171	Non-integrin membrane-ECM interactions	8.58084e-28	R-HSA-3000171	1	1	piechart: attributelist="LUAD.TGF.genes,LUSC.TGF.genes" colorlist="#5F559BFF,#A20056FF" showlabels=FALSE
R-HSA-3000178	ECM proteoglycans	7.24917e-35	R-HSA-3000178	1	1	piechart: attributelist="LUAD.TGF.genes,LUSC.TGF.genes" colorlist="#5F559BFF,#A20056FF" showlabels=FALSE
R-HSA-3000480	Scavenging by Class A Receptors	6.06232e-08	R-HSA-3000480	1	1	piechart: attributelist="LUAD.TGF.genes,LUSC.TGF.genes" colorlist="#5F559BFF,#A20056FF" showlabels=FALSE
R-HSA-3560782	Diseases associated with glycosaminoglycan metabolism	6.40905e-17	R-HSA-3560782	1	1	piechart: attributelist="LUAD.TGF.genes,LUSC.TGF.genes" colorlist="#5F559BFF,#A20056FF" showlabels=FALSE
R-HSA-3560783	Defective B4GALT7 causes EDS, progeroid type	4.38013e-05	R-HSA-3560783	1	1	piechart: attributelist="LUAD.TGF.genes,LUSC.TGF.genes" colorlist="#5F559BFF,#A20056FF" showlabels=FALSE
R-HSA-3560801	Defective B3GAT3 causes JDSSDHD	4.38013e-05	R-HSA-3560801	1	1	piechart: attributelist="LUAD.TGF.genes,LUSC.TGF.genes" colorlist="#5F559BFF,#A20056FF" showlabels=FALSE
R-HSA-373076	Class A/1 (Rhodopsin-like receptors)	2.79713e-06	R-HSA-373076	0	1	piechart: attributelist="LUAD.TGF.genes,LUSC.TGF.genes" colorlist="#5F559BFF,#A20056FF" showlabels=FALSE
R-HSA-373755	Semaphorin interactions	7.51389e-06	R-HSA-373755	1	0	piechart: attributelist="LUAD.TGF.genes,LUSC.TGF.genes" colorlist="#5F559BFF,#A20056FF" showlabels=FALSE
R-HSA-373760	L1CAM interactions	0.000158004	R-HSA-373760	1	1	piechart: attributelist="LUAD.TGF.genes,LUSC.TGF.genes" colorlist="#5F559BFF,#A20056FF" showlabels=FALSE
R-HSA-375165	NCAM signaling for neurite out-growth	0.0093373	R-HSA-375165	0	1	piechart: attributelist="LUAD.TGF.genes,LUSC.TGF.genes" colorlist="#5F559BFF,#A20056FF" showlabels=FALSE
R-HSA-3781865	Diseases of glycosylation	5.40252e-24	R-HSA-3781865	1	1	piechart: attributelist="LUAD.TGF.genes,LUSC.TGF.genes" colorlist="#5F559BFF,#A20056FF" showlabels=FALSE
R-HSA-381426	Regulation of Insulin-like Growth Factor (IGF) transport and uptake by Insulin-like Growth Factor Binding Proteins (IGFBPs)	4.16646e-21	R-HSA-381426	1	1	piechart: attributelist="LUAD.TGF.genes,LUSC.TGF.genes" colorlist="#5F559BFF,#A20056FF" showlabels=FALSE
R-HSA-3906995	Diseases associated with O-glycosylation of proteins	4.61466e-14	R-HSA-3906995	1	1	piechart: attributelist="LUAD.TGF.genes,LUSC.TGF.genes" colorlist="#5F559BFF,#A20056FF" showlabels=FALSE
R-HSA-397014	Muscle contraction	5.97894e-10	R-HSA-397014	1	1	piechart: attributelist="LUAD.TGF.genes,LUSC.TGF.genes" colorlist="#5F559BFF,#A20056FF" showlabels=FALSE
R-HSA-399956	CRMPs in Sema3A signaling	0.00457266	R-HSA-399956	1	0	piechart: attributelist="LUAD.TGF.genes,LUSC.TGF.genes" colorlist="#5F559BFF,#A20056FF" showlabels=FALSE
R-HSA-416700	Other semaphorin interactions	0.00243309	R-HSA-416700	0	1	piechart: attributelist="LUAD.TGF.genes,LUSC.TGF.genes" colorlist="#5F559BFF,#A20056FF" showlabels=FALSE
R-HSA-419037	NCAM1 interactions	7.71046e-06	R-HSA-419037	1	1	piechart: attributelist="LUAD.TGF.genes,LUSC.TGF.genes" colorlist="#5F559BFF,#A20056FF" showlabels=FALSE
R-HSA-4420332	Defective B3GALT6 causes EDSP2 and SEMDJL1	4.38013e-05	R-HSA-4420332	1	1	piechart: attributelist="LUAD.TGF.genes,LUSC.TGF.genes" colorlist="#5F559BFF,#A20056FF" showlabels=FALSE
R-HSA-445355	Smooth Muscle Contraction	3.34187e-18	R-HSA-445355	1	1	piechart: attributelist="LUAD.TGF.genes,LUSC.TGF.genes" colorlist="#5F559BFF,#A20056FF" showlabels=FALSE
R-HSA-446353	Cell-extracellular matrix interactions	1.27301e-10	R-HSA-446353	1	1	piechart: attributelist="LUAD.TGF.genes,LUSC.TGF.genes" colorlist="#5F559BFF,#A20056FF" showlabels=FALSE
R-HSA-446728	Cell junction organization	7.97461e-09	R-HSA-446728	1	1	piechart: attributelist="LUAD.TGF.genes,LUSC.TGF.genes" colorlist="#5F559BFF,#A20056FF" showlabels=FALSE
R-HSA-449147	Signaling by Interleukins	3.69907e-15	R-HSA-449147	1	1	piechart: attributelist="LUAD.TGF.genes,LUSC.TGF.genes" colorlist="#5F559BFF,#A20056FF" showlabels=FALSE
R-HSA-500792	GPCR ligand binding	0.000480713	R-HSA-500792	0	1	piechart: attributelist="LUAD.TGF.genes,LUSC.TGF.genes" colorlist="#5F559BFF,#A20056FF" showlabels=FALSE
R-HSA-5083635	Defective B3GALTL causes Peters-plus syndrome (PpS)	6.32797e-23	R-HSA-5083635	1	1	piechart: attributelist="LUAD.TGF.genes,LUSC.TGF.genes" colorlist="#5F559BFF,#A20056FF" showlabels=FALSE
R-HSA-512988	Interleukin-3, Interleukin-5 and GM-CSF signaling	0.00203149	R-HSA-512988	1	0	piechart: attributelist="LUAD.TGF.genes,LUSC.TGF.genes" colorlist="#5F559BFF,#A20056FF" showlabels=FALSE
R-HSA-5173105	O-linked glycosylation	1.57179e-08	R-HSA-5173105	1	1	piechart: attributelist="LUAD.TGF.genes,LUSC.TGF.genes" colorlist="#5F559BFF,#A20056FF" showlabels=FALSE
R-HSA-5173214	O-glycosylation of TSR domain-containing proteins	2.5616e-22	R-HSA-5173214	1	1	piechart: attributelist="LUAD.TGF.genes,LUSC.TGF.genes" colorlist="#5F559BFF,#A20056FF" showlabels=FALSE
R-HSA-5668914	Diseases of metabolism	2.7738e-13	R-HSA-5668914	1	1	piechart: attributelist="LUAD.TGF.genes,LUSC.TGF.genes" colorlist="#5F559BFF,#A20056FF" showlabels=FALSE
R-HSA-6783783	Interleukin-10 signaling	1.02341e-10	R-HSA-6783783	1	1	piechart: attributelist="LUAD.TGF.genes,LUSC.TGF.genes" colorlist="#5F559BFF,#A20056FF" showlabels=FALSE
R-HSA-6785807	Interleukin-4 and Interleukin-13 signaling	2.89128e-24	R-HSA-6785807	1	1	piechart: attributelist="LUAD.TGF.genes,LUSC.TGF.genes" colorlist="#5F559BFF,#A20056FF" showlabels=FALSE
R-HSA-6798695	Neutrophil degranulation	1.48009e-10	R-HSA-6798695	0	1	piechart: attributelist="LUAD.TGF.genes,LUSC.TGF.genes" colorlist="#5F559BFF,#A20056FF" showlabels=FALSE
R-HSA-76002	Platelet activation, signaling and aggregation	4.66711e-19	R-HSA-76002	1	1	piechart: attributelist="LUAD.TGF.genes,LUSC.TGF.genes" colorlist="#5F559BFF,#A20056FF" showlabels=FALSE
R-HSA-76005	Response to elevated platelet cytosolic Ca2+	4.87032e-18	R-HSA-76005	1	1	piechart: attributelist="LUAD.TGF.genes,LUSC.TGF.genes" colorlist="#5F559BFF,#A20056FF" showlabels=FALSE
R-HSA-8874081	MET activates PTK2 signaling	4.19641e-11	R-HSA-8874081	1	1	piechart: attributelist="LUAD.TGF.genes,LUSC.TGF.genes" colorlist="#5F559BFF,#A20056FF" showlabels=FALSE
R-HSA-8875878	MET promotes cell motility	8.1344e-10	R-HSA-8875878	1	1	piechart: attributelist="LUAD.TGF.genes,LUSC.TGF.genes" colorlist="#5F559BFF,#A20056FF" showlabels=FALSE
R-HSA-8948216	Collagen chain trimerization	2.29315e-47	R-HSA-8948216	1	1	piechart: attributelist="LUAD.TGF.genes,LUSC.TGF.genes" colorlist="#5F559BFF,#A20056FF" showlabels=FALSE
R-HSA-8957275	Post-translational protein phosphorylation	3.82718e-18	R-HSA-8957275	1	1	piechart: attributelist="LUAD.TGF.genes,LUSC.TGF.genes" colorlist="#5F559BFF,#A20056FF" showlabels=FALSE
R-HSA-9012999	RHO GTPase cycle	4.98091e-08	R-HSA-9012999	1	1	piechart: attributelist="LUAD.TGF.genes,LUSC.TGF.genes" colorlist="#5F559BFF,#A20056FF" showlabels=FALSE
R-HSA-9013148	CDC42 GTPase cycle	4.38424e-05	R-HSA-9013148	0	1	piechart: attributelist="LUAD.TGF.genes,LUSC.TGF.genes" colorlist="#5F559BFF,#A20056FF" showlabels=FALSE
R-HSA-9013149	RAC1 GTPase cycle	2.11914e-06	R-HSA-9013149	1	1	piechart: attributelist="LUAD.TGF.genes,LUSC.TGF.genes" colorlist="#5F559BFF,#A20056FF" showlabels=FALSE
R-HSA-9660826	Purinergic signaling in leishmaniasis infection	0.00593291	R-HSA-9660826	0	1	piechart: attributelist="LUAD.TGF.genes,LUSC.TGF.genes" colorlist="#5F559BFF,#A20056FF" showlabels=FALSE
R-HSA-9664424	Cell recruitment (pro-inflammatory response)	0.00593291	R-HSA-9664424	0	1	piechart: attributelist="LUAD.TGF.genes,LUSC.TGF.genes" colorlist="#5F559BFF,#A20056FF" showlabels=FALSE
