# Supplementary material for: A Combination of Biomarkers Predict Response to Immune Checkpoint Blockade Therapy in Non-Small Cell Lung Cancer
Source: Front Immunol. 2021 Dec 23;12:813331. doi: 10.3389/fimmu.2021.813331 (PMC8733693; doi:10.3389/fimmu.2021.813331)
Supplement: Supplementary file 3 [file Table_2.xlsx]

## Sheet: Sheet1
Table S2. ICB treatment signatures.
FGFR1OP2
ATP1A3
GPR15
PDK1
AKAP5
CCL25
LAG3
ACTR3
IL21
IL27
IL12RB2
KIR3DL2
OPTN
EAF2
PDCD1
KLRD1
RAB39B
XCL2
DCK
ATF5
CXCL11
CXCL10
NCR1
CXCL9
SDS
TAP1
MT1H
GZMB
GZMH
SH3BP1
EID3
TAP2
KCNJ10
STAG3
ATP1B3
PSME2
PSMB9
CD8A
CD8B
XRN1
FBXO5
EED
XCL1
TLR9
KIR2DS4
MEF2B
CCL3L1
PIF1
IFNG
HMGB2
CCL3
CCL4
TRPM2
MCM5
SCLT1
CLEC6A
CD72
CLEC4E
CLEC4D
KLRC1
NBN
CCL5
KIF5C
ATG3
VRK2
S100A8
ADA
APOBEC3A
GYG1
MICB
GNLY
TSHR
SH2D2A
GCH1
KIR2DL3
KIR2DL4
CENPP
MYH6
UHRF2
PHF19
RIPK2
FBXO10
MYO7A
NCK1
LILRA3
KLRC2
GBP5
OTOF
KIR3DL1
STAT1
SLC2A6
