# Supplementary material for: A Combination of Biomarkers Predict Response to Immune Checkpoint Blockade Therapy in Non-Small Cell Lung Cancer
Source: Front Immunol. 2021 Dec 23;12:813331. doi: 10.3389/fimmu.2021.813331 (PMC8733693; doi:10.3389/fimmu.2021.813331)
Supplement: Supplementary file 4 [file Table_3.xlsx]

## Sheet: Sheet1
Table S3. Predictive efficacy of different biomarkers for ICB treatment in NSCLC.
Biomarker	Cox.HR	Cox.p	AUC
PD1	0.76248	0.121	0.7566
PDL1	0.97369	0.462	0.6908
PDL2	0.877057	0.212	0.8454
CTLA4	0.99861	0.98	0.7401
CTL	0.94336	0.0806	0.7697
Teff	0.988409	0.497	0.7368
TMB	0.943361	0.26	0.7796
ITS	0.09738	0.0178	0.8224
