# Supplementary material for: A Combination of Biomarkers Predict Response to Immune Checkpoint Blockade Therapy in Non-Small Cell Lung Cancer
Source: Front Immunol. 2021 Dec 23;12:813331. doi: 10.3389/fimmu.2021.813331 (PMC8733693; doi:10.3389/fimmu.2021.813331)
Supplement: Supplementary file 5 [file Table_4.xlsx]

## Sheet: Legend
Table S4. Features associated with ITS score.

## Sheet: Immune-related
Features	Estimate	R2.Conditional	R2.Marginal	p	fdr
Leukocyte.Fraction	0.529548	0.355031	0.209687	6.94159e-61	5.03266e-60
Stromal.Fraction	0.295294	0.287404	0.0948885	2.18571e-26	9.05508e-26
Intratumor.Heterogeneity	0.128754	0.184252	0.0168799	2.64183e-05	4.14124e-05
TIL.Regional.Fraction	0.00732408	0.175995	0.139311	3.27573e-27	1.46148e-26
Proliferation	0.129324	0.268995	0.268754	2.00904e-42	1.16525e-41
Wound.Healing	0.328707	0.192721	0.171538	5.15398e-28	2.49109e-27
Macrophage.Regulation	0.144804	0.565193	0.231264	5.20806e-82	1.00689e-80
Lymphocyte.Infiltration.Signature.Score	0.109962	0.614636	0.305616	4.75553e-115	2.75821e-113
IFN.gamma.Response	0.105775	0.46194	0.194105	8.72811e-62	7.23186e-61
TGF.beta.Response	0.0214913	0.21	0.00426138	0.131141	0.146273
SNV.Neoantigens	0.000273182	0.199414	0.0377329	1.18277e-10	2.45003e-10
Indel.Neoantigens	0.000121633	0.162754	0.0122579	0.000658916	0.000955428
Silent.Mutation.Rate	0.0141503	0.19453	0.0351815	4.10603e-10	8.21207e-10
Nonsilent.Mutation.Rate	0.00521876	0.208778	0.0441871	1.66155e-12	4.0154e-12
Number.of.Segments	1.17795e-05	0.156408	0.001325	0.787719	0.787719
Fraction.Altered	-0.0650349	0.189723	0.0101014	0.00258456	0.00348616
Aneuploidy.Score	0.000305562	0.158288	0.000947715	0.700082	0.712364
Homologous.Recombination.Defects	0.00155051	0.141889	0.0207156	4.9155e-06	8.38527e-06
BCR.Evenness	-0.0902631	0.167169	0.00480648	0.106872	0.12154
BCR.Shannon	0.0379253	0.208245	0.0798101	3.14603e-20	1.07335e-19
BCR.Richness	0.00054387	0.198991	0.0771884	2.25807e-19	6.89304e-19
TCR.Shannon	0.0777311	0.468375	0.197484	2.3692e-62	2.29022e-61
TCR.Richness	0.0032582	0.459165	0.231061	3.35739e-72	4.86821e-71
TCR.Evenness	-1.3496	0.326464	0.0888235	5.93755e-25	2.15236e-24
CTA.Score	-0.00546808	0.251234	0.00600848	0.134494	0.147182
Th1.Cells	7.18854e-05	0.412396	0.0742882	4.17938e-20	1.34669e-19
Th2.Cells	9.93765e-05	0.195608	0.170015	8.10712e-29	4.27467e-28
Th17.Cells	-2.64966e-05	0.139597	0.116944	5.10126e-15	1.40892e-14
B.Cells.Memory	-0.288739	0.220652	0.00510056	0.078607	0.0911841
B.Cells.Naive	-0.265059	0.227681	0.0111229	0.00140211	0.00198347
Dendritic.Cells.Activated	-0.935289	0.2664	0.0371938	9.78744e-11	2.10249e-10
Dendritic.Cells.Resting	-0.390794	0.213619	0.00775323	0.0117487	0.0148135
Eosinophils	-3.74793	0.229764	0.00751938	0.0165393	0.019985
Macrophages.M0	-0.207975	0.256253	0.0140026	0.000401509	0.000597115
Macrophages.M1	2.23967	0.44926	0.347484	1.34027e-96	3.8868e-95
Macrophages.M2	-0.354617	0.233994	0.0458401	1.11597e-12	2.81418e-12
Mast.Cells.Activated	-0.551112	0.252145	0.0112647	0.00235268	0.00324894
Mast.Cells.Resting	-1.17174	0.218909	0.0641495	2.00828e-16	5.824e-16
Monocytes	-0.876104	0.209741	0.0227686	1.39337e-06	2.52548e-06
Neutrophils	-0.17734	0.222946	0.00292401	0.541109	0.561067
NK.Cells.Activated	1.01815	0.262401	0.0270107	7.15342e-08	1.33838e-07
NK.Cells.Resting	-0.467587	0.239948	0.00592971	0.0723348	0.0856208
Plasma.Cells	-0.182223	0.224419	0.00967869	0.00350646	0.00462215
T.Cells.CD4.Memory.Activated	4.05577	0.36995	0.198298	7.69031e-56	4.95598e-55
T.Cells.CD4.Memory.Resting	-0.102317	0.21408	0.00390698	0.178258	0.191462
T.Cells.CD4.Naive	-2.9879	0.252902	0.0180452	2.26994e-05	3.76162e-05
T.Cells.CD8	1.31056	0.387354	0.231502	6.04439e-65	7.0115e-64
T.Cells.Follicular.Helper	0.476151	0.224942	0.0154514	8.65834e-05	0.000132154
T.Cells.gamma.delta	6.31642	0.239736	0.0210339	2.64708e-06	4.65244e-06
T.Cells.Regulatory.Tregs	1.44195	0.285533	0.0342825	9.10817e-10	1.76091e-09
Lymphocytes	0.285679	0.279263	0.0522434	6.14267e-15	1.61943e-14
Neutrophils.1	-0.177081	0.222943	0.00292299	0.54172	0.561067
Eosinophils.1	-3.75243	0.22977	0.00752955	0.0164242	0.019985
Mast.Cells	-1.43092	0.291549	0.092199	1.09529e-25	4.23511e-25
Dendritic.Cells	-0.706172	0.24335	0.0388212	4.63753e-11	1.03453e-10
Macrophages	-0.113517	0.233244	0.00945902	0.00466418	0.00601162
Subclonal genome fraction	0.128754	0.184252	0.0168799	2.64183e-05	4.14124e-05
TMB	0.00386404	0.205085	0.0422987	5.34109e-12	1.23913e-11

## Sheet: Mutation
Mutation	Estimate	R2.Conditional	R2.Marginal	p	fdr
ITGA8	0.0437607	0.168842	0.00592481	0.0231048	0.0655814
ITGAX	0.0510137	0.171319	0.00677793	0.0136844	0.0460874
ITGAD	0.0477826	0.166976	0.00530598	0.0339777	0.0848373
IGF2R	0.0297659	0.162104	0.00276204	0.193693	0.277925
NLRP14	0.0281226	0.16281	0.00322467	0.137703	0.222654
CFH	0.0227761	0.162496	0.00230123	0.283903	0.366145
SAGE1	0.0318835	0.161574	0.00324019	0.133543	0.220873
ZNF479	0.056844	0.166532	0.0100954	0.00156121	0.0128454
EPHB1	0.0704868	0.170858	0.0118933	0.000527502	0.00672306
VPS13D	0.0129125	0.160394	0.00158011	0.540039	0.612093
VPS13C	0.00463869	0.160671	0.00130721	0.815325	0.846583
VPS13B	0.0342513	0.161078	0.00427015	0.0637129	0.134176
COL14A1	0.0216642	0.163986	0.002243	0.30862	0.3897
ZNF831	0.0251969	0.164851	0.00323452	0.141825	0.227229
OBSCN	0.0525956	0.18027	0.0126296	0.000372298	0.00590229
CNGB3	-0.00273153	0.160789	0.00127448	0.906683	0.917981
BCLAF1	0.0525708	0.164642	0.00739689	0.00838486	0.033643
UNC5D	0.0248535	0.161269	0.00269733	0.200935	0.284549
ABCA10	0.0641512	0.171482	0.00852848	0.0043901	0.0219637
EPB41L3	0.00219279	0.160427	0.00126624	0.904554	0.917254
ABCA13	0.0315926	0.166361	0.00537487	0.0321218	0.0816297
ANKS1B	0.0542013	0.161739	0.00638535	0.0157151	0.0498282
SHANK1	-0.0141964	0.161147	0.00164069	0.514433	0.586634
SETBP1	0.0297438	0.167739	0.00336467	0.136831	0.222654
OR2T33	0.0663116	0.175096	0.00954346	0.00242426	0.0161153
LAMB4	0.0141632	0.161971	0.00169597	0.495051	0.567519
ASTN2	0.0342757	0.166443	0.00399652	0.0836343	0.162367
ASTN1	0.00476413	0.161426	0.00135385	0.767739	0.807493
MGA	0.0175311	0.163475	0.0018876	0.423214	0.501921
SVEP1	0.0418294	0.170929	0.00607861	0.0216533	0.0626073
NLGN1	0.0421284	0.16404	0.00449929	0.0564153	0.122786
ADCY2	0.0214666	0.162798	0.00234053	0.276326	0.359477
ADCY8	0.0271984	0.162642	0.00295909	0.16784	0.252162
KCNA4	0.0402928	0.162301	0.0044051	0.058853	0.126563
ACACB	0.021655	0.159917	0.00214646	0.308762	0.3897
TRIM58	0.0197836	0.159846	0.00197961	0.357483	0.437597
ASXL3	0.00857473	0.162044	0.0015198	0.60988	0.679969
ACTN2	0.0628504	0.175302	0.00875515	0.00404361	0.021444
SPTA1	0.0694743	0.199566	0.0301042	9.47764e-09	3.08023e-06
MAGEL2	0.0681133	0.166298	0.00848548	0.00425865	0.0216576
NOTCH4	0.034235	0.167605	0.0037563	0.101952	0.187359
NOTCH1	0.0126273	0.159917	0.00155665	0.548102	0.619594
WDR17	0.0653166	0.160932	0.00920804	0.00266832	0.0171724
C1orf173	0.0445322	0.167875	0.0104078	0.0012959	0.0113829
CDH23	0.041837	0.166515	0.00416489	0.0742679	0.149665
ANKRD30A	0.0629654	0.174647	0.0140536	0.000143547	0.00300987
ANKRD30B	0.0289609	0.163279	0.00298262	0.166716	0.252162
FAT3	0.0497736	0.179331	0.0136591	0.000192291	0.00378756
FAT2	0.0259744	0.164004	0.00273216	0.205597	0.288303
FAT1	0.0201204	0.159769	0.00269577	0.196701	0.279771
FAT4	0.0595869	0.175575	0.0150454	7.87376e-05	0.00238988
KMT2D	0.00972926	0.157087	0.00158017	0.50274	0.575318
OCA2	0.072267	0.169665	0.0102696	0.00143009	0.0121441
RGAG1	0.040014	0.161271	0.0040504	0.074372	0.149665
NLGN4X	0.0192719	0.163158	0.00211643	0.3386	0.419219
FBN2	0.0664885	0.189466	0.0169272	2.92814e-05	0.00153206
FBN1	0.0274659	0.161325	0.00259402	0.218274	0.303807
PDE1C	0.059688	0.164086	0.00696974	0.0109727	0.0396235
NID2	0.0242771	0.162621	0.00236639	0.269378	0.354134
FANCM	0.0578347	0.171502	0.00653302	0.0161555	0.0509761
F13B	0.0254899	0.160446	0.00238079	0.255669	0.341237
ATP10A	0.0290372	0.157687	0.00286605	0.168491	0.252162
ATP10B	0.0407788	0.163508	0.00444259	0.0582387	0.126184
AFF2	0.0475032	0.171846	0.00695375	0.012302	0.0426316
PRUNE2	0.0337391	0.168454	0.0047263	0.0519634	0.116812
NRCAM	0.0660432	0.175469	0.00953147	0.0024587	0.016143
TMTC1	0.0162924	0.163746	0.00177778	0.477022	0.54976
XIRP2	0.0404015	0.176381	0.0108407	0.00108318	0.0100009
VWF	0.0684876	0.168924	0.00951254	0.00228169	0.0157777
SI	0.0463906	0.1701	0.0115016	0.000668274	0.00767541
SPHKAP	0.0454545	0.162001	0.00832569	0.0046062	0.0225829
FCRL5	0.0734953	0.168942	0.0114484	0.000686002	0.00768795
LRRC7	0.0426367	0.170506	0.00861778	0.00409085	0.021444
DOCK4	0.0137493	0.160107	0.00155256	0.553407	0.624504
BCORL1	0.0308874	0.164052	0.00281196	0.193205	0.277839
EPHA6	0.0326997	0.164019	0.00410881	0.0740549	0.149665
EPHA5	0.0491189	0.173558	0.00913019	0.00308048	0.0180389
EPHA3	-0.00134822	0.160605	0.00126307	0.940122	0.945943
COL9A1	0.0187242	0.161109	0.00185268	0.413118	0.49271
SLC17A6	0.0673464	0.169341	0.00979012	0.00192439	0.0147159
PLCL1	0.043791	0.164753	0.00487437	0.0440522	0.101539
MXRA5	0.0636977	0.186484	0.0147519	0.00010917	0.00271181
IGSF1	0.0360613	0.165136	0.00366088	0.103994	0.188815
USP34	0.0667005	0.163993	0.0108636	0.000969413	0.00957178
ABCB1	0.0279601	0.162022	0.00300735	0.160103	0.247731
ABCB5	0.0617262	0.175715	0.010719	0.00115803	0.0103112
GOLGB1	0.0486369	0.162512	0.00539021	0.0303141	0.078503
SPEF2	0.0371324	0.165632	0.00493	0.0429631	0.100093
SCN1A	0.0275207	0.156698	0.00329772	0.121628	0.209148
PLCB1	-0.00959152	0.160021	0.00143508	0.639977	0.703866
HERC1	-0.0023327	0.160718	0.0012708	0.914908	0.924868
LRP2	0.0528339	0.170022	0.0130149	0.000264385	0.00464461
LRP1	0.0540789	0.168601	0.00779574	0.00676077	0.0287222
MAP2	0.060432	0.173756	0.0097325	0.00210335	0.0152827
CCDC108	0.0709742	0.171806	0.00965161	0.00215601	0.0152827
FSHR	0.0339011	0.161917	0.00364805	0.0996848	0.184505
RELN	0.0398077	0.167168	0.00826443	0.00493457	0.0232425
MDGA2	-0.00713254	0.161149	0.00139614	0.704715	0.760905
FAM135B	0.0180549	0.158008	0.00290779	0.163789	0.250502
TEX15	0.0781547	0.185533	0.015822	5.46314e-05	0.0019684
COL1A2	0.01767	0.161144	0.00194193	0.379765	0.458676
KIAA1211	0.0394958	0.16611	0.00448164	0.0589978	0.126563
COL6A3	0.0356519	0.166855	0.00543572	0.0310655	0.0798126
COL6A6	0.0293401	0.161956	0.00329812	0.128663	0.214989
LRRK2	0.0134541	0.157735	0.0016816	0.457572	0.533014
SACS	0.0212588	0.161603	0.00233349	0.271427	0.354985
SCN11A	0.040922	0.162932	0.00450891	0.0552187	0.121418
MTUS2	0.0393131	0.165316	0.00400949	0.0811637	0.159026
ZDBF2	0.0453561	0.16493	0.00646529	0.0153238	0.0495544
DST	0.0316587	0.166639	0.00420971	0.0721127	0.147814
GRIN3A	0.0452135	0.166052	0.00556657	0.0281128	0.0766802
HECW1	0.0240138	0.164379	0.00282157	0.193042	0.277839
PCDH10	0.0305024	0.165277	0.00442728	0.0604299	0.129209
PCDH17	0.0174323	0.163028	0.00204193	0.361247	0.440545
PCDH15	0.0384702	0.169905	0.00920301	0.00280021	0.0178445
C20orf26	0.0212905	0.160649	0.00210069	0.325607	0.405449
SORCS1	0.0553274	0.170096	0.0118058	0.000554097	0.00692622
SORCS3	0.0182557	0.16341	0.0021889	0.319289	0.398345
KCNT2	0.0469658	0.170859	0.0068671	0.0127957	0.0437748
ALMS1	0.00796045	0.160119	0.00139837	0.676465	0.736895
ATRNL1	0.023111	0.163443	0.00245241	0.255047	0.341113
MUC17	0.0230552	0.166544	0.00396213	0.0858934	0.165397
MUC16	0.0371756	0.176523	0.0124154	0.000402921	0.00623569
GPR112	0.0423744	0.172312	0.00859368	0.00426275	0.0216576
ZNF423	0.0181712	0.161088	0.00208985	0.331547	0.412057
PCDHGA2	0.00181603	0.160753	0.00126718	0.936447	0.943707
PCDHGA3	0.00592653	0.161396	0.00132963	0.805981	0.839564
ST6GAL2	0.00787445	0.161992	0.00138365	0.745516	0.79171
ATRX	0.015579	0.160997	0.00165552	0.504164	0.575934
NBAS	0.0490614	0.170866	0.0073386	0.00939183	0.0367752
HYDIN	0.0266232	0.163474	0.00340853	0.121492	0.209148
ZFPM2	0.053555	0.175908	0.00886597	0.00380746	0.0209733
DOCK10	0.0143604	0.160829	0.00169578	0.480858	0.553199
CDH10	0.0502746	0.169032	0.0142872	0.000122385	0.00274312
CDH12	0.0467948	0.168697	0.00851847	0.00426489	0.0216576
CDH18	0.0239014	0.160955	0.00304939	0.152608	0.240765
OR4A15	0.0298059	0.164018	0.00323437	0.139615	0.224627
CAMTA1	0.0511486	0.166423	0.00563536	0.0269908	0.0742749
TRIM51	0.0263308	0.159458	0.00269812	0.195519	0.279313
HSPG2	0.0429608	0.164616	0.00452457	0.0559046	0.12235
OR2AK2	0.0605815	0.167738	0.00736183	0.00884677	0.0352785
KRAS	-0.0373702	0.138675	0.00718201	0.0125078	0.0430164
FSCB	0.0414691	0.163414	0.00540981	0.0301999	0.078503
PRKDC	0.0424949	0.166369	0.00553113	0.0289202	0.0782876
MKRN3	0.00164475	0.160668	0.00126366	0.9461	0.950487
TLL1	0.0377508	0.167878	0.00361269	0.114005	0.199739
RIMS1	0.0333203	0.158223	0.0033419	0.119209	0.207182
RIMS2	0.0336663	0.169554	0.00500154	0.0438814	0.101539
KIF21B	0.0319633	0.164074	0.00298841	0.168484	0.252162
NRK	0.0618214	0.163483	0.00769334	0.00689088	0.0290849
TRPM6	0.0705545	0.174023	0.0111541	0.000860191	0.00886823
SALL1	0.0375146	0.166568	0.00460339	0.0546356	0.121205
SALL3	0.00472742	0.160486	0.00129422	0.832529	0.860324
CNKSR2	0.0290819	0.160425	0.00261138	0.21219	0.295974
OR2L2	-0.0376257	0.162445	0.003611	0.103142	0.187794
PKHD1L1	0.0301267	0.16093	0.00519372	0.0340654	0.0848373
SPATA31E1	0.00464307	0.160458	0.00129582	0.827765	0.856763
RB1	0.00907315	0.160176	0.00141084	0.66549	0.728229
OR2M5	0.0348371	0.165511	0.00340266	0.126683	0.213881
OR2M3	0.0228493	0.161639	0.00231004	0.277024	0.359477
KLHL4	0.0200187	0.160913	0.00214288	0.315347	0.394943
KLHL1	0.0141996	0.160674	0.00179632	0.432375	0.510061
SYNE1	0.0128075	0.1549	0.00207469	0.30817	0.3897
SYNE2	0.0551481	0.174603	0.011443	0.000722815	0.00787026
TNR	0.0210953	0.164316	0.00334698	0.129055	0.215092
TNN	0.0468432	0.169279	0.00941781	0.00242969	0.0161153
FLNA	-0.0070885	0.161072	0.00135249	0.757241	0.80164
HDAC9	0.0508323	0.170279	0.00672557	0.0139077	0.0465886
KIAA1549L	0.0674508	0.17296	0.0103151	0.0014386	0.0121441
SRCAP	0.0206456	0.163461	0.00207035	0.355648	0.436172
CTNNA2	0.0363544	0.164357	0.0060223	0.0203485	0.0603952
CTNNA3	0.0427902	0.161638	0.00457215	0.0520954	0.116812
LCT	0.0513824	0.165007	0.00801537	0.00567611	0.02537
DNAH17	0.0672753	0.169079	0.00908864	0.00298393	0.0180389
DNAH10	0.0149124	0.160289	0.00176072	0.444228	0.521206
DNAH11	0.0164701	0.159931	0.00214831	0.308342	0.3897
PREX2	0.0229269	0.159533	0.00229871	0.269686	0.354134
PREX1	0.0633985	0.170422	0.0090834	0.00303849	0.0180389
TLN2	0.00531381	0.160341	0.00130769	0.800032	0.836046
APC	0.0362691	0.161544	0.00347159	0.112657	0.198959
DMD	0.0172143	0.161589	0.00240038	0.256648	0.341237
OR8U1	0.0490611	0.168862	0.00562928	0.0281947	0.0766802
SRRM2	0.0285806	0.161681	0.00276763	0.191468	0.276565
TMEM132B	0.0174259	0.16106	0.00182864	0.422459	0.501921
ALPK2	0.0269747	0.160767	0.00270259	0.198525	0.281749
CUX2	0.00476707	0.161027	0.00130506	0.837032	0.860985
FNDC1	-0.00825838	0.160661	0.00136986	0.72171	0.775391
LRRC4C	0.0821413	0.176859	0.0183317	1.08263e-05	0.00100091
GPR98	0.0222915	0.157306	0.00300585	0.151239	0.239489
PCDHGB2	0.0457213	0.16196	0.00463929	0.0499357	0.11349
RP1L1	0.0788796	0.206285	0.0243625	3.79241e-07	8.21688e-05
DUSP27	0.0184006	0.16236	0.00207939	0.34375	0.42398
APOB	0.0467183	0.174219	0.0115496	0.000673074	0.00767541
UNC79	0.0227488	0.163957	0.00284978	0.187195	0.2716
FLNC	0.00669307	0.160957	0.00138267	0.714894	0.769339
MORC1	0.0310555	0.15923	0.00288113	0.169396	0.252162
PTPRZ1	0.0682415	0.179898	0.013369	0.000232426	0.00419658
STAB2	0.0505869	0.164502	0.00803254	0.00559591	0.0252593
PTCHD2	0.046868	0.170771	0.00520812	0.0390336	0.0939697
DCAF12L2	-0.00723333	0.160191	0.00133922	0.746643	0.79171
DCAF12L1	0.0252974	0.161847	0.0024388	0.249828	0.335513
ZP4	0.0621157	0.175841	0.00956397	0.00242385	0.0161153
ROBO2	0.0375827	0.169912	0.00428455	0.0732507	0.148926
OR8H2	0.062012	0.166231	0.00716624	0.00986572	0.0371724
COL11A1	0.0377394	0.171304	0.00850594	0.00444266	0.0220437
SIPA1L2	0.0400824	0.168709	0.00421412	0.0749752	0.14995
OR5L1	0.0382487	0.166099	0.0039184	0.0878812	0.166539
OR5L2	0.0713437	0.169585	0.0100718	0.00161689	0.0131372
TRRAP	0.0669063	0.169177	0.010821	0.00101156	0.00957178
NAV2	0.0198913	0.161882	0.00196273	0.378539	0.458195
ZNF676	0.0345273	0.163915	0.00359824	0.106528	0.191809
WDR72	0.0348753	0.161488	0.00329738	0.127863	0.214756
DMBT1	0.0543694	0.17148	0.00812316	0.00569849	0.02537
FAM47C	0.045367	0.166839	0.00790575	0.00617964	0.0267784
FAM47A	0.0277945	0.162738	0.00338426	0.122207	0.20959
ASH1L	-0.00564594	0.160498	0.00131254	0.798098	0.835368
WDFY3	0.0470124	0.168235	0.00656132	0.0150014	0.0493983
TMPRSS15	0.0297621	0.164022	0.00338907	0.124424	0.211716
USP29	0.0393606	0.16208	0.00431931	0.0622787	0.132291
ABCA12	0.0338121	0.165162	0.00328459	0.137421	0.222654
ADAMTS2	0.00500599	0.161267	0.0013107	0.837142	0.860985
SCN3A	0.0495746	0.169545	0.00713886	0.0104794	0.0384279
AMER3	0.0365549	0.164518	0.00415361	0.0723151	0.147814
SLITRK4	0.0650473	0.173428	0.00970848	0.00212552	0.0152827
SLITRK5	0.096046	0.178444	0.0166224	3.06412e-05	0.00153206
SLITRK2	0.0078098	0.16171	0.00142508	0.688239	0.746837
SLITRK3	0.0498903	0.164619	0.00849793	0.0041787	0.0216576
SLITRK1	0.0340308	0.166837	0.00373256	0.102038	0.187359
PAPPA	0.00809956	0.160533	0.00136455	0.724479	0.777082
RGPD4	0.0484185	0.17508	0.00645246	0.018429	0.0564504
PCDH11X	0.0505987	0.168768	0.0122291	0.000425028	0.00627883
POTEH	0.041683	0.165114	0.00493687	0.042434	0.0995744
POTEG	0.0261667	0.161172	0.00284433	0.178948	0.262565
POTEF	0.0109171	0.160701	0.00146259	0.629778	0.697369
POTEE	0.00186225	0.160709	0.0012668	0.932989	0.941682
POTEC	0.000804953	0.160582	0.001259	0.966417	0.969399
CHRM2	0.0330662	0.163794	0.00328038	0.134345	0.221075
CTNND2	0.0365848	0.165468	0.00533287	0.0326179	0.0821769
ZNF536	0.0331868	0.173438	0.00666359	0.0154018	0.0495602
FSTL5	0.0450152	0.166832	0.00597065	0.0217141	0.0626073
SNTG1	0.0499983	0.17752	0.00781387	0.00785902	0.032448
COL22A1	0.0520736	0.168935	0.0125481	0.000350119	0.00574182
NOS1	0.0252635	0.160142	0.00253644	0.224258	0.309652
POM121L12	0.0402588	0.167599	0.0051102	0.0392307	0.0940958
COL5A2	0.0342536	0.168101	0.00409244	0.0807432	0.159026
COL5A1	0.0433925	0.166919	0.00478131	0.0485969	0.110835
TRPM1	0.0124764	0.16145	0.00155679	0.571567	0.639447
SLC8A1	0.0703932	0.176134	0.0145415	0.000107606	0.00271181
GALNT13	0.0118265	0.159929	0.00154041	0.558775	0.628381
CACNA2D1	0.026017	0.164392	0.00272095	0.209142	0.292349
NCAM2	0.00687335	0.159953	0.00134732	0.729028	0.780673
KCNH5	0.0477282	0.169054	0.0050915	0.0408264	0.096851
KCNH7	0.0105524	0.159528	0.00149072	0.5871	0.655696
KCNH1	0.0406838	0.163509	0.0043234	0.0632553	0.133928
KCNH8	0.0133623	0.161496	0.00161014	0.537497	0.610792
UBR5	0.0264584	0.16259	0.00247045	0.246902	0.332959
UBR4	0.0181332	0.163082	0.00197782	0.384004	0.461373
NCKAP5	0.0505246	0.174707	0.00817612	0.00582515	0.0255834
ACAN	0.0291314	0.162139	0.00332743	0.126258	0.213881
OTOGL	0.0228669	0.161888	0.00278105	0.190133	0.275248
SLCO1C1	0.0332755	0.158967	0.00294233	0.161239	0.247731
TNXB	0.0277932	0.160066	0.00253433	0.224378	0.309652
GABRG1	0.0233206	0.161695	0.00233633	0.271252	0.354985
NELL1	0.0171656	0.162471	0.0019722	0.380349	0.458676
FRMPD1	0.0349271	0.164113	0.00369115	0.0999165	0.184505
SMG1	0.0359678	0.165712	0.00369336	0.102668	0.187794
OR10G8	0.0657703	0.166541	0.00818488	0.00516053	0.0236222
DIDO1	0.0544905	0.170669	0.00728	0.009727	0.0371724
GRIK2	0.0796705	0.175582	0.0134366	0.000211466	0.00404274
PPP1R3A	0.0271425	0.163658	0.00309927	0.153579	0.241372
COL12A1	0.026065	0.163283	0.00349996	0.113253	0.198959
USH2A	0.0374315	0.169135	0.0116067	0.000623004	0.00749912
MED12L	0.0738409	0.171587	0.0108705	0.00100025	0.00957178
BRAF	0.0135599	0.16309	0.00161948	0.557734	0.628297
STK11	-0.0279751	0.152401	0.00294288	0.154919	0.242644
MMP16	0.0440011	0.165958	0.0069541	0.011281	0.0396358
DNAH2	0.0300021	0.162647	0.00293285	0.171269	0.253588
DNAH7	0.0222962	0.159254	0.00301023	0.153736	0.241372
DNAH5	0.0166598	0.158894	0.00244824	0.236443	0.322874
DNAH8	0.010712	0.159505	0.00170661	0.461451	0.535925
DNAH9	0.0354252	0.169254	0.00728863	0.00946485	0.0368392
PARD3B	0.0315267	0.16242	0.00294232	0.169365	0.252162
RP1	0.044804	0.163328	0.00693454	0.0111585	0.0396342
OR4M2	0.0155053	0.160345	0.00170809	0.469322	0.54281
OR4M1	0.0033118	0.16053	0.00127502	0.883554	0.898763
THSD7B	0.0381601	0.162451	0.00600387	0.0202301	0.0603191
SGIP1	0.0479304	0.164343	0.00496351	0.0412266	0.0970916
DCC	0.0186083	0.159356	0.00210784	0.316297	0.395371
LPA	0.0435771	0.168391	0.00587819	0.0236571	0.0667135
NLRP5	0.0109428	0.161013	0.00154827	0.570174	0.638988
NLRP4	0.0242764	0.161392	0.00245232	0.245032	0.331719
NLRP7	-0.00730495	0.160654	0.00135333	0.742383	0.791063
NLRP3	0.0541441	0.174092	0.00969649	0.00216309	0.0152827
NLRP8	0.00862334	0.159946	0.00139165	0.67929	0.738358
NLRP13	0.0375061	0.161606	0.00457108	0.0521161	0.116812
NLRP12	0.0136648	0.160183	0.00172037	0.46172	0.535925
ZBBX	0.0379701	0.160505	0.00438274	0.058633	0.126563
MAGEC1	0.0488194	0.165918	0.00824822	0.0049323	0.0232425
BOD1L1	0.0434227	0.167159	0.00531715	0.0338219	0.0848373
NRG3	0.0480699	0.166441	0.00526871	0.0345527	0.0857222
RGS7	0.0328911	0.16318	0.00324438	0.136535	0.222654
MDN1	0.00313889	0.160356	0.00127276	0.877365	0.893867
MYO18B	0.032313	0.164302	0.00401131	0.0796921	0.157926
MMRN1	0.0687186	0.181145	0.0109466	0.00110671	0.0100009
ADAMTS12	0.057552	0.178217	0.0177531	1.53987e-05	0.00100091
ADAMTS16	0.0384596	0.163332	0.00560661	0.0264779	0.0732367
ADAMTS19	0.0795533	0.172115	0.011392	0.000726486	0.00787026
ADAMTS18	0.044329	0.164132	0.00544227	0.0297953	0.078503
RBP3	0.0360814	0.164513	0.00333186	0.13099	0.217759
WBSCR17	0.00618653	0.160438	0.00133241	0.764326	0.805205
GRM5	0.0199213	0.16211	0.00220114	0.306961	0.3897
GRM7	0.0567135	0.172318	0.00721817	0.010425	0.0384279
KIAA0947	0.0478412	0.165397	0.00507953	0.0386691	0.0934384
TPR	0.0820344	0.168801	0.014121	0.00013525	0.00293041
DZIP3	0.0787469	0.169952	0.0111817	0.000813453	0.00866794
TP53	0.0741651	0.139041	0.0434	1.31121e-10	8.52286e-08
DNAH3	0.0275705	0.163027	0.00353705	0.109781	0.194966
FOLH1	0.0310825	0.163462	0.00318946	0.142964	0.228321
ANK1	0.052735	0.169313	0.00707335	0.0108993	0.0395783
ANK2	0.0431631	0.176582	0.0101136	0.00172676	0.0136877
ANK3	0.0489784	0.167538	0.00603752	0.0209872	0.0613521
DPP10	0.0524849	0.164022	0.00694349	0.0111535	0.0396342
CENPF	0.0463251	0.168769	0.00543301	0.0321495	0.0816297
CENPE	0.0361856	0.161666	0.00334108	0.124132	0.211716
ZNF804A	0.0243442	0.163995	0.00385996	0.0883238	0.166891
ZNF804B	0.028287	0.160095	0.00412571	0.0697227	0.143417
TMEM132D	0.00605833	0.159788	0.00134166	0.731359	0.78188
DCHS1	0.0388063	0.165145	0.00425448	0.0680499	0.141318
DCHS2	0.0502407	0.168076	0.00786897	0.00641029	0.027594
TENM2	0.0520073	0.176121	0.00722175	0.0112703	0.0396358
TENM1	0.0486539	0.163916	0.0095562	0.00215833	0.0152827
TENM4	0.0419644	0.162371	0.00461471	0.0510126	0.115534
DSCAM	0.0384283	0.166154	0.00500506	0.0411488	0.0970916
HFM1	0.0611692	0.168589	0.00755617	0.00788735	0.032448
KCNU1	0.0182224	0.163071	0.00187643	0.423338	0.501921
FBN3	0.0368076	0.161464	0.00381761	0.0878085	0.166539
ITIH6	0.0589148	0.165213	0.00759158	0.00744001	0.0312
PLXNA4	0.0223888	0.159933	0.00291203	0.166941	0.252162
PEG3	0.0216657	0.162663	0.00300916	0.161597	0.247731
OVCH1	0.0225037	0.164257	0.00226305	0.305249	0.3897
SDK1	0.0287814	0.163851	0.00315219	0.148071	0.235321
PTCHD4	0.0303878	0.162849	0.00271673	0.203447	0.286235
NRXN3	0.0243164	0.16316	0.00254443	0.235058	0.322337
NRXN1	0.0436359	0.175404	0.00874047	0.00409027	0.021444
CLCN1	0.00978385	0.162285	0.00143287	0.695497	0.753455
UTRN	0.0517663	0.164948	0.0068006	0.0123304	0.0426316
TSHZ2	0.0395321	0.164048	0.00426755	0.0662791	0.138082
TSHZ3	0.0783835	0.1968	0.0186389	1.16197e-05	0.00100091
MYO16	0.0264506	0.160853	0.00292709	0.167158	0.252162
SLC39A12	0.0174248	0.162175	0.0019771	0.376001	0.455971
CHD5	0.0360474	0.163745	0.00351202	0.113119	0.198959
CHD7	-0.00438961	0.16099	0.00130458	0.836166	0.860985
TRPC5	0.0258183	0.161088	0.00248555	0.23723	0.32327
ELTD1	0.0608545	0.168037	0.00814921	0.00535667	0.0243485
GRIN2B	0.0506399	0.169451	0.00875448	0.00370183	0.0205657
GRIN2A	0.0127245	0.161394	0.00174153	0.46482	0.538561
FN1	0.0225155	0.159958	0.00213499	0.312069	0.391592
OR2G2	0.0769293	0.177078	0.0116736	0.000646712	0.00764296
OR2G6	0.0778235	0.172018	0.0117288	0.000589011	0.00722372
SPEG	0.0652392	0.175266	0.00997017	0.00185073	0.0144937
SLC44A5	0.0369989	0.163059	0.00371547	0.0965421	0.179292
ZFHX4	0.0432915	0.177868	0.0145039	0.00011185	0.00271181
ZFHX3	0.0674387	0.163026	0.00995048	0.00169206	0.0135782
LRRC66	0.0289138	0.16082	0.00257041	0.220581	0.306362
COL15A1	0.0433074	0.16452	0.00479585	0.0463261	0.106403
BIRC6	0.0276735	0.161461	0.00334897	0.12306	0.210498
BRWD3	0.0550389	0.162661	0.00869455	0.00366766	0.0205516
LRRIQ1	0.0544949	0.171414	0.00899114	0.00326272	0.0189355
DYNC2H1	0.0347669	0.163952	0.00325228	0.137587	0.222654
KIF2B	0.0677562	0.178392	0.0144425	0.000116816	0.00271181
BRCA2	0.0245959	0.161523	0.00235892	0.265314	0.350516
TBX22	0.0112458	0.16089	0.00146212	0.633995	0.699333
POLQ	0.0334801	0.162471	0.00381753	0.0889842	0.167651
BRINP1	0.00415678	0.16038	0.00128306	0.851878	0.873377
NEB	0.021282	0.161366	0.00302131	0.156811	0.243845
NES	0.0766178	0.171111	0.0108382	0.00101608	0.00957178
PDE4DIP	0.052883	0.161129	0.00960498	0.00209242	0.0152827
TRIOBP	0.031266	0.161632	0.00284754	0.179808	0.263232
CHL1	0.0346852	0.166841	0.00360756	0.111857	0.198113
CR1	0.0200265	0.161994	0.00205226	0.349458	0.430198
ADAMTS20	0.03143	0.163693	0.00449058	0.0564815	0.122786
BCHE	0.0279957	0.161697	0.00292101	0.170111	0.252448
PDE10A	-0.00862062	0.160638	0.00137594	0.71385	0.769339
CUBN	0.0335941	0.162081	0.00540699	0.0298585	0.078503
HEPH	0.0572666	0.168493	0.00903992	0.00305947	0.0180389
SLCO1B1	0.0512051	0.161278	0.00538556	0.03008	0.078503
OR4C15	0.0311777	0.163712	0.00329548	0.132647	0.219951
MROH2B	0.0481132	0.164359	0.00858351	0.00395526	0.021444
MS4A14	0.0693337	0.167052	0.00925775	0.0026366	0.0171379
NALCN	0.0302143	0.169374	0.00443184	0.0651471	0.13616
ASCC3	0.0354935	0.159582	0.00335007	0.120117	0.207648
MKI67	0.0329268	0.161149	0.00351627	0.1085	0.193277
ADAMTSL3	0.0427005	0.168248	0.00548647	0.0307179	0.0792327
ROBO4	0.0451629	0.161145	0.00452783	0.0534253	0.119331
POSTN	0.0480894	0.167246	0.00513787	0.0382622	0.093015
PDE3A	0.0591534	0.163544	0.00776034	0.00660742	0.0282554
ANKRD17	0.0950884	0.179277	0.0162999	3.75488e-05	0.00174334
BRINP2	0.0619109	0.165642	0.00901905	0.00303331	0.0180389
FMN2	0.0217454	0.161041	0.003019	0.156335	0.243688
OR2W3	0.0399958	0.166813	0.00411847	0.0772003	0.153927
SEMA5A	0.0511185	0.168164	0.00686172	0.0123086	0.0426316
SCN5A	-0.00643751	0.160798	0.00134387	0.760125	0.803385
ZNF236	0.0673875	0.166353	0.00910057	0.0028952	0.0180089
LPHN3	0.0420181	0.168472	0.00733316	0.00909667	0.0360236
LPHN2	0.0915807	0.183946	0.0179702	1.40675e-05	0.00100091
OR5F1	0.0626474	0.168445	0.00831077	0.00485408	0.023207
MYOM2	0.0527911	0.167939	0.00610256	0.0202229	0.0603191
HECTD4	0.0295593	0.162145	0.00287563	0.177449	0.261546
PAPPA2	0.029832	0.165503	0.00581114	0.0237089	0.0667135
ASPM	0.0150153	0.163889	0.0020429	0.36873	0.448828
DOCK2	0.020386	0.163251	0.00249378	0.245472	0.331719
MED12	0.029358	0.162482	0.00294978	0.168575	0.252162
BAI3	0.0523501	0.166209	0.0120155	0.000481828	0.00655186
KMT2C	0.0308688	0.16296	0.00504543	0.0383508	0.093015
ZNF716	-0.00597684	0.160956	0.0013362	0.777231	0.816156
MACF1	0.0694978	0.17433	0.0125892	0.000352921	0.00574182
ATM	0.0185249	0.162185	0.00202385	0.360159	0.440044
PLCH1	0.0226325	0.157534	0.00220674	0.283238	0.366013
CSMD2	0.0360967	0.167773	0.00665911	0.0139766	0.0465886
CSMD3	0.0491844	0.176344	0.0209667	2.25595e-06	0.000293273
TRIO	0.000717997	0.160664	0.00126039	0.975446	0.976949
CACNA1A	0.0466655	0.161602	0.00537783	0.0303143	0.078503
CACNA1B	0.0392222	0.164917	0.00423193	0.068879	0.142131
CACNA1C	0.0397282	0.166883	0.00551851	0.0293939	0.078503
CACNA1E	0.0220263	0.165229	0.00315801	0.151431	0.239489
DSG3	0.0295848	0.165546	0.00290708	0.185082	0.269135
DSG4	-0.000312552	0.16063	0.00125897	0.987325	0.987325
KCNJ3	0.0527937	0.16522	0.00648252	0.0151995	0.0493983
CMYA5	-0.0180824	0.161731	0.00194424	0.383852	0.461373
FAM71B	0.0430962	0.165561	0.00425772	0.0683701	0.141531
MUC5B	0.0386424	0.164197	0.00627452	0.0172237	0.0535665
L1CAM	0.0185535	0.163121	0.00187636	0.42393	0.501921
TKTL2	0.0524055	0.161702	0.00588277	0.0217681	0.0626073
DCDC1	0.0256755	0.16232	0.00313193	0.146431	0.233284
CLSTN2	0.0109311	0.160516	0.0014524	0.63478	0.699333
SLIT3	0.0326008	0.161398	0.0032144	0.135775	0.222654
SLIT2	0.0666337	0.176245	0.0121171	0.00048383	0.00655186
CDKN2A	0.00741292	0.15875	0.00137835	0.666662	0.728287
FREM2	0.0360107	0.162523	0.00386087	0.0863457	0.16556
TIAM1	-0.0345211	0.158524	0.00403389	0.0733172	0.148926
FCGBP	0.0075604	0.160462	0.0014337	0.650245	0.713952
NRAP	0.0578052	0.164026	0.00744002	0.00812011	0.0328522
NF1	0.0365163	0.164761	0.00578481	0.0239065	0.0669796
RUNX1T1	0.0379895	0.159858	0.00393238	0.0795745	0.157926
TRPC4	0.0288837	0.164623	0.00276596	0.202772	0.285904
DYNC1H1	0.0460699	0.163831	0.00545273	0.0294851	0.078503
PZP	0.0036179	0.160538	0.001279	0.872338	0.890564
TCHH	0.0508915	0.169437	0.00612064	0.0204785	0.0605048
RIMBP2	0.0162451	0.161611	0.00170753	0.484331	0.556211
PKD1L1	0.0255595	0.164059	0.0027912	0.196421	0.279771
UNC13C	0.0291862	0.160955	0.00378494	0.0893154	0.167789
KCNB2	0.0632669	0.174955	0.00873446	0.00407162	0.021444
GABRA2	0.00566235	0.160561	0.0013149	0.796639	0.835186
CNTNAP2	0.0195319	0.162587	0.00269602	0.205804	0.288303
CNTNAP5	0.0424201	0.164947	0.00872086	0.00364069	0.0205516
CNTNAP4	-0.00239103	0.160734	0.0012766	0.894324	0.908298
BRINP3	0.0232825	0.162024	0.00341156	0.118493	0.206489
GPR158	0.046271	0.168529	0.00721244	0.00984494	0.0371724
TG	0.047142	0.172701	0.00761128	0.00811201	0.0328522
PPFIA2	0.035519	0.158	0.00372456	0.0906051	0.169721
HGF	0.0321317	0.163988	0.00357949	0.108124	0.193277
HUWE1	0.0319541	0.163098	0.00385915	0.0871644	0.166539
ROS1	0.0152721	0.159564	0.00168082	0.474504	0.547829
EYS	0.0533098	0.169886	0.00829679	0.00498271	0.0233004
LYST	0.0747805	0.180517	0.0154413	6.44889e-05	0.00209589
OR4C6	0.0504387	0.165704	0.0063007	0.0172114	0.0535665
PCDHB8	0.050156	0.169076	0.00675283	0.0133962	0.0453517
PCDHB7	0.0836614	0.178987	0.0161823	4.02577e-05	0.0017445
PCDHB4	0.0924361	0.18219	0.0168679	2.72263e-05	0.00153206
NDST4	0.0337953	0.163537	0.00361582	0.104521	0.189144
NBEA	-0.0048953	0.160495	0.00130377	0.813867	0.846421
DCAF4L2	0.0184014	0.161791	0.00218171	0.310157	0.390701
CD163L1	0.0524185	0.164558	0.00597419	0.0210485	0.0613521
CD163	0.0378079	0.163136	0.00395507	0.0814703	0.159026
MUC2	0.054998	0.16825	0.00623712	0.0185852	0.0564504
CRB1	0.0130284	0.161485	0.0018128	0.433359	0.510296
ZEB2	0.0589829	0.167729	0.00910044	0.00292516	0.0180089
KALRN	0.028524	0.160827	0.00317144	0.139061	0.224292
SPATA31A6	0.0519345	0.17106	0.00717544	0.010484	0.0384279
LRRTM4	0.041522	0.169353	0.00553594	0.0303064	0.078503
LRRTM1	0.0175368	0.160437	0.00176741	0.442695	0.520347
SEMA6D	0.0844322	0.18048	0.0138405	0.000174492	0.00354437
SCN2A	0.037664	0.160889	0.00512147	0.0357313	0.0879748
ZNF208	0.0371446	0.162966	0.00528968	0.0325619	0.0821769
HERC2	0.0303952	0.164804	0.00433548	0.063943	0.134176
PCDHA3	0.0340266	0.164744	0.00311118	0.155398	0.24281
FBXL7	0.041968	0.168384	0.00442725	0.0639915	0.134176
FAM83B	0.0656747	0.171545	0.00915913	0.00293684	0.0180089
AKAP13	0.00403164	0.16041	0.00128188	0.856523	0.876756
EGFR	-0.0724971	0.155765	0.0134933	0.000218895	0.00406519
CDH9	0.0530871	0.171228	0.0102919	0.00143106	0.0121441
CDH8	0.0467085	0.167291	0.00700074	0.0111152	0.0396342
CDH7	0.010265	0.16206	0.00149883	0.627314	0.695827
CDH6	0.0549126	0.168843	0.0063213	0.0177425	0.0549173
KMT2A	0.0260886	0.16248	0.00250994	0.238531	0.324362
MYO3A	0.0447973	0.166437	0.00569044	0.0260202	0.0722784
NPAP1	0.0342168	0.172347	0.00565015	0.0298326	0.078503
KEAP1	-0.0120135	0.158186	0.00180531	0.408362	0.487932
GRM8	0.0235473	0.162424	0.00276011	0.195084	0.279305
GRM1	0.0231959	0.160755	0.00244107	0.244593	0.331719
RNF213	0.00667937	0.160335	0.00133086	0.76302	0.805135
MYCBP2	0.0612032	0.169861	0.00957238	0.00221725	0.0154969
ST18	0.0235241	0.161534	0.00218904	0.306599	0.3897
PLEC	0.0429156	0.168914	0.00650984	0.0156803	0.0498282
TRPS1	0.0307168	0.165242	0.00401157	0.0809376	0.159026
MYO7B	0.064152	0.17355	0.0102153	0.00154403	0.0128454
NFE2L2	-0.0191745	0.168257	0.00236648	0.311068	0.391091
ABCC9	0.0407511	0.163421	0.00391224	0.0843372	0.163152
RYR1	0.0320792	0.16696	0.00593366	0.0222952	0.0638409
RYR3	0.0340174	0.166545	0.00721397	0.00959917	0.0371397
RYR2	0.0324984	0.167021	0.00962467	0.00209645	0.0152827
COL7A1	0.0373443	0.166923	0.00381243	0.0964391	0.179292
COL4A5	0.0320064	0.165269	0.00301195	0.169531	0.252162
COL4A4	0.00760187	0.160195	0.00134559	0.738365	0.788074
COL4A2	0.0594791	0.168214	0.00837246	0.00465555	0.0225829
MYT1L	0.0415565	0.164005	0.0056508	0.0258999	0.072253
LRFN5	0.0297658	0.162011	0.00372349	0.0945603	0.176621
FER1L6	0.096078	0.184056	0.021976	1.22709e-06	0.000199402
FAM47B	0.0229417	0.165428	0.00236075	0.288732	0.370901
NTRK3	0.0491031	0.170359	0.00659971	0.0151353	0.0493983
COL19A1	0.0207059	0.162812	0.0024126	0.26018	0.344434
LPPR4	0.0635849	0.181648	0.0101489	0.00187549	0.0145127
AKAP6	0.0285846	0.164238	0.00305707	0.160345	0.247731
AKAP9	0.0296405	0.160942	0.00297948	0.160844	0.247731
PCLO	0.0542569	0.176404	0.0159769	4.48494e-05	0.00182201
FSIP2	0.0638376	0.167173	0.00885676	0.003394	0.0193518
SPAG17	0.0380071	0.161476	0.00432055	0.0617992	0.131703
ZNF99	0.0289382	0.16008	0.00290688	0.167924	0.252162
ERBB4	0.0380385	0.163687	0.00490284	0.042596	0.099595
AHNAK	0.0369439	0.165054	0.00612574	0.0191591	0.0579229
FLG	0.0450034	0.182311	0.0127704	0.000353343	0.00574182
CPED1	0.0310859	0.16412	0.00334963	0.128342	0.214989
NCAN	-0.00922482	0.160948	0.00139771	0.697571	0.754444
PTEN	0.01849	0.156526	0.00183125	0.388809	0.466284
REG3A	0.0266989	0.163957	0.00258991	0.2303	0.31715
FRAS1	0.0564482	0.16644	0.00834751	0.0046516	0.0225829
CSMD1	0.0293336	0.168578	0.00568155	0.0270818	0.0742749
PXDNL	0.00702197	0.161586	0.0014544	0.65609	0.719154
PCDHA2	0.0268658	0.164375	0.00258511	0.233314	0.320622
PCDHA5	0.0250376	0.162429	0.00228408	0.287688	0.370291
OR2T3	0.0478113	0.163369	0.00518766	0.0350166	0.0865429
ZEB1	0.0237563	0.162402	0.00241799	0.256883	0.341237
PTPRT	0.0300948	0.165754	0.00366687	0.104757	0.189144
PTPRD	0.0250797	0.169572	0.00360031	0.11985	0.207648
PTPRC	0.0417356	0.163501	0.00507318	0.0378757	0.0929027
PTPRB	0.0292044	0.160677	0.00341567	0.116007	0.202701
PCDHB12	0.0212761	0.162644	0.00210597	0.337774	0.418995
KIAA2022	0.0105347	0.160684	0.00147968	0.615354	0.684897
LTBP1	0.0463489	0.169903	0.00653218	0.0157055	0.0498282
DGKI	0.0240182	0.159741	0.00240664	0.247529	0.333114
DGKB	0.0606894	0.173341	0.0081573	0.00574868	0.0254193
LRP1B	0.0321144	0.167256	0.00911296	0.00289128	0.0180089
PIK3CA	0.0279808	0.157233	0.00323441	0.127813	0.214756
PIK3CG	0.0670493	0.168766	0.0111285	0.000834526	0.00874906
HMCN1	0.0658152	0.184745	0.0180809	1.32567e-05	0.00100091
SCN10A	0.0199289	0.162092	0.00223826	0.297151	0.380213
SMARCA4	0.0568664	0.175096	0.00728957	0.0105233	0.0384279
TECTA	0.00712663	0.160353	0.00134491	0.744107	0.791603
TRHDE	0.0308687	0.161034	0.00353202	0.107116	0.192335
DSCAML1	0.0160631	0.160931	0.00177128	0.44594	0.522272
HCN1	0.0344	0.160674	0.00579333	0.0229177	0.0653355
ZIC4	0.038423	0.164579	0.00410787	0.0747586	0.14995
ZIC1	0.0485315	0.163175	0.00633062	0.0164525	0.0516625
CCT8L2	0.0485063	0.163539	0.0053629	0.0312023	0.0798485
PDZRN3	0.0570811	0.170798	0.0076546	0.00763786	0.0318244
TLR4	0.0406302	0.171578	0.00614971	0.0209107	0.0613521
KIAA1109	0.0442156	0.165634	0.0071524	0.00989359	0.0371724
TPTE	0.0308086	0.161423	0.00472911	0.0467227	0.106936
MYH13	0.031325	0.164008	0.00364603	0.103054	0.187794
MYH15	-0.0235197	0.164642	0.00240205	0.273357	0.356791
DMXL1	0.0296239	0.163841	0.00274916	0.202167	0.28567
RANBP2	-0.0199753	0.161588	0.00204053	0.350115	0.430198
SPATA31D1	0.0235666	0.164694	0.0029275	0.178839	0.262565
ZAN	0.072947	0.179059	0.0150409	8.1281e-05	0.00238988
PLCB4	0.00959456	0.161429	0.00142916	0.67681	0.736895
NAV3	0.0490866	0.173795	0.0144274	0.000113638	0.00271181
SCN7A	0.0317208	0.160752	0.00321965	0.13405	0.221075
OR2L8	0.0513579	0.168731	0.00558278	0.0290266	0.0782876
INSRR	0.0565246	0.171189	0.00723932	0.0100763	0.0376412
SLC12A5	0.091273	0.179028	0.015601	5.75378e-05	0.0019684
CCDC129	0.0321196	0.163061	0.00334272	0.126667	0.213881
EPHB6	0.0555129	0.176226	0.00771582	0.00813724	0.0328522
DLC1	0.0515311	0.163588	0.00646811	0.0151017	0.0493983
GLI3	0.0715877	0.174139	0.0109264	0.000993793	0.00957178
C7	0.0645317	0.17302	0.00900669	0.00330617	0.0190178
C6	0.0169763	0.158084	0.00183893	0.394893	0.472708
ITPR2	0.0588332	0.168576	0.008246	0.00506599	0.0235207
HIVEP3	0.027529	0.163395	0.00254409	0.236258	0.322874
TENM3	0.0241627	0.163421	0.00288472	0.180278	0.263327
FRY	0.0358279	0.161654	0.00388898	0.0836813	0.162367
MUC3A	0.0577219	0.163311	0.00666758	0.0132454	0.0450759
FLG2	0.0351206	0.171404	0.00526257	0.0381216	0.093015
THSD7A	0.0523441	0.169296	0.00948931	0.00232323	0.0158958
STON1-GTF2A1L	0.0448372	0.159381	0.004914	0.0405892	0.0966409
OR2L13	0.0205889	0.162053	0.00208371	0.34011	0.420288
PDGFRA	0.0167329	0.162614	0.00180356	0.449969	0.526043
CNTN3	-0.00350586	0.160647	0.00128149	0.872753	0.890564
CNTN1	0.0789009	0.175133	0.0119876	0.000517471	0.00672306
CNTN5	0.00913049	0.160987	0.00146679	0.631978	0.698615
KDR	0.0287964	0.16446	0.00326534	0.137534	0.222654
PRDM9	0.0167579	0.162607	0.0024525	0.250668	0.335946
DYSF	-0.00429318	0.16097	0.00131215	0.819585	0.84965
ABCA9	0.0132474	0.160527	0.00158234	0.540526	0.612093
LAMA1	0.0409822	0.168071	0.0062744	0.0180824	0.055704
LAMA2	0.0508884	0.169121	0.0110584	0.000873179	0.00886823
LAMA4	0.0152232	0.161296	0.00176389	0.453184	0.528851
LAMA5	0.0044458	0.160754	0.00129463	0.845838	0.868554
F5	0.0121868	0.16078	0.00159637	0.535473	0.609558
F8	0.0290163	0.163789	0.00298572	0.167907	0.252162
TAF1L	0.0597613	0.177504	0.0122378	0.000456337	0.00644824
PDZD2	0.00512197	0.160109	0.0012998	0.804186	0.839038
SAMD9L	0.0466256	0.167477	0.00506131	0.0404787	0.0966409
PKHD1	0.0187927	0.158756	0.00276965	0.183397	0.267283
MAGI2	0.0793822	0.172083	0.0122948	0.00041539	0.00627883
THBS2	0.039662	0.163312	0.00451406	0.0552921	0.121418
MYPN	0.0511921	0.165629	0.00608909	0.0197608	0.0594654
TTN	0.0307468	0.14869	0.00871013	0.00402014	0.021444
OR1C1	0.0396293	0.161605	0.00384936	0.0860066	0.165397
LEPR	0.0269882	0.161145	0.00257082	0.221689	0.307245
ABCC11	0.0109121	0.161286	0.0014802	0.626744	0.695827
ANO4	0.0767812	0.170225	0.0119889	0.000495487	0.00657278
ANO5	0.0261161	0.159609	0.00235723	0.25724	0.341237
COL3A1	0.0631316	0.178515	0.0122642	0.000455619	0.00644824
GRID1	0.0303622	0.161602	0.00298849	0.16134	0.247731
GRID2	0.0362572	0.164221	0.00486577	0.0439877	0.101539
OR6F1	0.0290822	0.16154	0.00289021	0.173742	0.256665
CREBBP	0.0125913	0.160116	0.00153843	0.562831	0.631848
DPP6	0.0500229	0.165891	0.00654679	0.0146857	0.0487024
OR2T4	0.0591922	0.165701	0.0081746	0.00515867	0.0236222
TRPA1	0.0297131	0.164011	0.00357487	0.108533	0.193277
AHNAK2	0.0420185	0.170974	0.00803591	0.00598254	0.0260983
SCN4A	0.0248923	0.160324	0.00232545	0.267118	0.352184
RTTN	0.0171208	0.159728	0.00177784	0.431566	0.510033
HRNR	0.0668279	0.185173	0.0151166	8.4565e-05	0.00238988
MGAM	0.0323716	0.165258	0.00400411	0.0813922	0.159026
MYH2	0.0227282	0.163081	0.00319032	0.141931	0.227229
MYH1	0.0448836	0.167085	0.00844678	0.00439275	0.0219637
MYH6	0.0571433	0.169954	0.00833853	0.00485561	0.023207
MYH7	0.044185	0.167969	0.00720406	0.00982548	0.0371724
MYH4	0.0193695	0.161091	0.00227839	0.281627	0.364656
MYH8	0.0532185	0.173227	0.0107356	0.00110779	0.0100009
SATB2	0.0255926	0.162749	0.00233612	0.277074	0.359477
COL24A1	0.0548112	0.165225	0.00726902	0.00914445	0.0360236
ZNF521	0.0170329	0.163518	0.00201945	0.37333	0.453578
ARID1B	0.0429491	0.161708	0.00453136	0.0536069	0.119331
ARID1A	-0.022705	0.161387	0.0022294	0.295263	0.378543
OTOF	0.0328284	0.162273	0.00383481	0.0876576	0.166539
CPS1	0.0378614	0.164312	0.00616057	0.0185765	0.0564504
VCAN	0.0656437	0.185893	0.0158413	5.43055e-05	0.0019684
SELP	0.04355	0.164524	0.00454873	0.0549037	0.121386

## Sheet: CN region
CN	R2.Conditional	R2.Marginal	p	fdr
1p34.2-Amp	0.158729	0.00313005	0.140936	0.985352
1q21.3-Amp	0.158432	0.00129762	0.903272	0.985352
1q23.2-Amp	0.157679	0.00131467	0.812058	0.985352
1q32.2-Amp	0.157464	0.00147562	0.615671	0.985352
1q44-Amp	0.157557	0.00142113	0.666886	0.985352
2p21-Amp	0.159036	0.0017175	0.482555	0.985352
2p15-Amp	0.158845	0.00158957	0.555573	0.985352
2q11.2-Amp	0.15859	0.0014108	0.704736	0.985352
2q14.2-Amp	0.159247	0.00184923	0.42274	0.985352
2q31.2-Amp	0.15953	0.00178495	0.455029	0.985352
3p11.1-Amp	0.158416	0.00132207	0.834064	0.985352
3q11.2-Amp	0.157398	0.00151798	0.581609	0.985352
3q26.2-Amp	0.157925	0.00128444	0.906288	0.985352
3q26.33-Amp	0.157538	0.00132724	0.78374	0.985352
3q29-Amp	0.158078	0.00127682	0.979232	0.985352
4q12-Amp	0.158237	0.00210485	0.32399	0.985352
4q12-Amp	0.158237	0.00210485	0.32399	0.985352
4q13.3-Amp	0.159536	0.00197164	0.37745	0.985352
5p15.33-Amp	0.158093	0.00130261	0.861885	0.985352
5p15.2-Amp	0.158498	0.00147752	0.635166	0.985352
5p13.2-Amp	0.158708	0.00158856	0.55397	0.985352
5p12-Amp	0.158362	0.00138375	0.730874	0.985352
6p21.1-Amp	0.158401	0.00138406	0.731737	0.985352
6p12.1-Amp	0.158642	0.00146005	0.654515	0.985352
6q12-Amp	0.158208	0.00140504	0.70054	0.985352
7p22.2-Amp	0.158523	0.00137991	0.741221	0.985352
7p11.2-Amp	0.157978	0.00132801	0.800914	0.985352
7q21.2-Amp	0.162787	0.00410142	0.0732687	0.985352
7q31.2-Amp	0.16448	0.00458663	0.0533277	0.985352
8p11.23-Amp	0.158289	0.00129503	0.900384	0.985352
8p11.21-Amp	0.15896	0.00175802	0.461088	0.985352
8q11.23-Amp	0.159005	0.00221764	0.29755	0.985352
8q21.13-Amp	0.158181	0.00136757	0.746585	0.985352
8q22.2-Amp	0.158126	0.00127978	0.961354	0.985352
8q24.21-Amp	0.158708	0.0016476	0.516906	0.985352
8q24.3-Amp	0.158144	0.00129349	0.893302	0.985352
9p24.1-Amp	0.158409	0.00137285	0.747033	0.985352
9p13.3-Amp	0.15795	0.00202941	0.345103	0.985352
9p13.3-Amp	0.157637	0.00150521	0.595298	0.985352
11p15.2-Amp	0.1584	0.00132704	0.82271	0.985352
11q13.3-Amp	0.158081	0.00127812	0.966855	0.985352
12p13.33-Amp	0.158454	0.00135608	0.773384	0.985352
12p12.1-Amp	0.159271	0.0019098	0.398238	0.985352
12p11.21-Amp	0.15812	0.00128071	0.952117	0.985352
12q14.1-Amp	0.158168	0.00128471	0.933532	0.985352
12q15-Amp	0.158418	0.00138382	0.732591	0.985352
13q22.1-Amp	0.158062	0.00152206	0.590068	0.985352
13q34-Amp	0.158114	0.00136216	0.751843	0.985352
14q11.2-Amp	0.15774	0.00173781	0.456927	0.985352
14q11.2-Amp	0.15752	0.00140117	0.686596	0.985352
14q13.1-Amp	0.157681	0.00140481	0.686762	0.985352
14q13.3-Amp	0.157384	0.00138335	0.702796	0.985352
14q21.1-Amp	0.157784	0.00148039	0.617895	0.985352
14q32.33-Amp	0.158102	0.00128145	0.943698	0.985352
15q26.3-Amp	0.157156	0.00211741	0.313828	0.985352
16p11.2-Amp	0.158342	0.00233562	0.265091	0.985352
17p11.2-Amp	0.15812	0.00127825	0.97884	0.985352
17q11.1-Amp	0.157807	0.00187759	0.397359	0.985352
17q12-Amp	0.157004	0.00216022	0.301333	0.985352
17q23.1-Amp	0.157091	0.00188701	0.38792	0.985352
17q25.3-Amp	0.157918	0.00128415	0.906731	0.985352
18p11.32-Amp	0.1587	0.00155529	0.576972	0.985352
18q11.2-Amp	0.158176	0.00129771	0.881885	0.985352
18q11.2-Amp	0.158157	0.00128285	0.943163	0.985352
18q12.1-Amp	0.158214	0.00129241	0.903457	0.985352
19p12-Amp	0.15803	0.00150319	0.604092	0.985352
19q12-Amp	0.159029	0.00200977	0.359718	0.985352
19q13.12-Amp	0.159541	0.00270968	0.198738	0.985352
19q13.2-Amp	0.159887	0.00276959	0.190603	0.985352
19q13.43-Amp	0.158046	0.00130185	0.860835	0.985352
20q11.21-Amp	0.160521	0.0023486	0.274152	0.985352
20q11.22-Amp	0.159673	0.0018295	0.436099	0.985352
20q13.2-Amp	0.158667	0.00144779	0.667081	0.985352
20q13.33-Amp	0.158352	0.00134794	0.782394	0.985352
22q11.21-Amp	0.158326	0.00138212	0.731838	0.985352
1p36.32-Del	0.158071	0.0012807	0.943468	0.985352
1p36.11-Del	0.158053	0.00127869	0.954628	0.985352
1p31.1-Del	0.157563	0.00133475	0.772676	0.985352
1p21.3-Del	0.158587	0.00132527	0.836198	0.985352
1p13.1-Del	0.158133	0.00127899	0.972309	0.985352
1p12-Del	0.158527	0.0014846	0.629559	0.985352
2p25.3-Del	0.159698	0.00397411	0.0764599	0.985352
2q22.1-Del	0.158082	0.00130902	0.845142	0.985352
2q34-Del	0.15847	0.00132916	0.821891	0.985352
2q37.3-Del	0.15847	0.00132916	0.821891	0.985352
3p26.3-Del	0.158296	0.00182087	0.425046	0.985352
3p25.3-Del	0.15756	0.00165742	0.495993	0.985352
3p14.2-Del	0.157229	0.00170897	0.465456	0.985352
3p13-Del	0.157597	0.00144886	0.641449	0.985352
3p12.3-Del	0.157363	0.00174051	0.451682	0.985352
3p12.1-Del	0.157568	0.00227058	0.276414	0.985352
3q11.1-Del	0.160628	0.00249468	0.242533	0.985352
3q28-Del	0.158054	0.00127712	0.968866	0.985352
4p16.3-Del	0.157539	0.00143096	0.656863	0.985352
4p15.2-Del	0.157695	0.00146614	0.628216	0.985352
4q22.1-Del	0.158615	0.00248499	0.234895	0.985352
4q32.3-Del	0.157886	0.0016306	0.515379	0.985352
4q35.2-Del	0.15808	0.00128583	0.917199	0.985352
5q12.1-Del	0.157777	0.00143452	0.658834	0.985352
5q12.3-Del	0.15849	0.00199463	0.360534	0.985352
5q15-Del	0.157841	0.00162406	0.518612	0.985352
5q31.1-Del	0.157661	0.00168281	0.483608	0.985352
5q35.2-Del	0.158787	0.00138224	0.747037	0.985352
6p25.3-Del	0.158499	0.00136939	0.755058	0.985352
6q12-Del	0.158515	0.00154569	0.580647	0.985352
6q26-Del	0.159383	0.00154264	0.599529	0.985352
7q11.22-Del	0.159343	0.00184522	0.425494	0.985352
7q36.1-Del	0.158094	0.00129645	0.879603	0.985352
8p23.3-Del	0.15892	0.00257866	0.218607	0.985352
8p23.2-Del	0.158108	0.0015059	0.603427	0.985352
8p23.1-Del	0.158267	0.00153188	0.586388	0.985352
8p12-Del	0.158637	0.0016479	0.515707	0.985352
8p11.21-Del	0.15832	0.00129342	0.909483	0.985352
9p24.3-Del	0.157898	0.00141941	0.676822	0.985352
9p23-Del	0.158198	0.00194459	0.375643	0.985352
9p22.3-Del	0.158236	0.00200807	0.354098	0.985352
9p22.2-Del	0.158236	0.00200807	0.354098	0.985352
9p21.3-Del	0.157978	0.00176913	0.444767	0.985352
9p21.1-Del	0.15925	0.0026811	0.202302	0.985352
9q21.11-Del	0.158834	0.00241748	0.24958	0.985352
10p15.3-Del	0.158019	0.00127916	0.944559	0.985352
10p15.1-Del	0.15811	0.00127738	0.99761	0.99761
10q23.31-Del	0.159391	0.00202249	0.358414	0.985352
10q26.3-Del	0.158862	0.00155906	0.577159	0.985352
11p15.5-Del	0.159707	0.00183456	0.434232	0.985352
11q12.1-Del	0.15952	0.00172626	0.484418	0.985352
11q23.1-Del	0.156983	0.00226925	0.273985	0.985352
11q25-Del	0.157388	0.00233092	0.261692	0.985352
12q12-Del	0.156901	0.00214501	0.304863	0.985352
12q24.33-Del	0.157841	0.00133388	0.78494	0.985352
13q12.11-Del	0.158103	0.00129093	0.898799	0.985352
13q14.2-Del	0.158081	0.00128113	0.942292	0.985352
13q31.1-Del	0.158185	0.00135399	0.766364	0.985352
13q34-Del	0.158379	0.00143808	0.66966	0.985352
14q11.2-Del	0.160314	0.003191	0.138058	0.985352
14q21.2-Del	0.160432	0.00340323	0.117736	0.985352
14q32.33-Del	0.15917	0.00185694	0.418654	0.985352
15q13.1-Del	0.160706	0.00272896	0.200151	0.985352
15q21.1-Del	0.160706	0.00272896	0.200151	0.985352
16p13.3-Del	0.158067	0.00133002	0.801217	0.985352
16p13.3-Del	0.159879	0.00310799	0.14605	0.985352
16q12.1-Del	0.158215	0.00131185	0.846162	0.985352
16q23.1-Del	0.158205	0.00132683	0.813557	0.985352
16q24.2-Del	0.15805	0.00129728	0.873864	0.985352
17p13.3-Del	0.159429	0.00220983	0.302317	0.985352
17p11.2-Del	0.158078	0.00131	0.842657	0.985352
17q11.2-Del	0.156978	0.00215579	0.302377	0.985352
17q24.3-Del	0.15945	0.00431128	0.0598908	0.985352
17q25.3-Del	0.158802	0.00193458	0.384436	0.985352
18q21.2-Del	0.158718	0.00153928	0.589122	0.985352
18q23-Del	0.159091	0.00197614	0.371884	0.985352
19p13.3-Del	0.158108	0.00127834	0.97307	0.985352
19p12-Del	0.165818	0.00559696	0.0269031	0.985352
19q11-Del	0.161773	0.00368234	0.0978377	0.985352
19q13.32-Del	0.15926	0.00183124	0.430662	0.985352
19q13.43-Del	0.159523	0.00182638	0.435778	0.985352
20p12.1-Del	0.158378	0.00130653	0.87023	0.985352
21q11.2-Del	0.158184	0.00145092	0.652479	0.985352
21q22.3-Del	0.15846	0.0013571	0.77199	0.985352
22q11.21-Del	0.162874	0.00388847	0.085748	0.985352
22q13.32-Del	0.158688	0.00141993	0.697099	0.985352
